# Supplementary material for: TBC1D23 mediates Golgi-specific LKB1 signaling
Source: Nat Commun. 2024 Feb 27;15:1785. doi: 10.1038/s41467-024-46166-2 (PMC10899256; doi:10.1038/s41467-024-46166-2)
Supplement: Supplementary file 4 — Supplementary Data 1 [file 41467_2024_46166_MOESM4_ESM.xlsx]

## Sheet: proteinGroups
Protein IDs	Majority protein IDs	Peptide counts (all)	Peptide counts (unique)	Protein names	Gene names	Fasta headers	Number of proteins	Peptides	Unique peptides	Peptides 1	Peptides 2	Unique peptides 1	Unique peptides 2	Sequence coverage [%]	Unique + razor sequence coverage [%]	Unique sequence coverage [%]	Mol. weight [kDa]	Sequence length	Sequence lengths	Q-value	Score	Sequence coverage 1 [%]	Sequence coverage 2 [%]	Intensity	LFQ intensity OE	LFQ intensity WT	ratio(TBC1D23/WT)	MS/MS count 1	MS/MS count 2	MS/MS count	id	Peptide IDs
Q13765;E9PAV3	Q13765;E9PAV3	1;1	1;1	Nascent polypeptide-associated complex subunit alpha;Nascent polypeptide-associated complex subunit alpha, muscle-specific form	NACA	sp|Q13765|NACA_HUMAN Nascent polypeptide-associated complex subunit alpha OS=Homo sapiens OX=9606 GN=NACA PE=1 SV=1;sp|E9PAV3|NACAM_HUMAN Nascent polypeptide-associated complex subunit alpha, muscle-specific form OS=Homo sapiens OX=9606 GN=NACA PE=1 SV=1	2	1	1	1	0	1	0	6.5	6.5	6.5	23.384	215	215;2078	0	18.638	6.5	0	0	0	0	#DIV/0!	1	0	1	40	1239
O60232	O60232	1	1	Sjoegren syndrome/scleroderma autoantigen 1	SSSCA1	sp|O60232|ZNRD2_HUMAN Protein ZNRD2 OS=Homo sapiens OX=9606 GN=ZNRD2 PE=1 SV=1	1	1	1	1	0	1	0	7.5	7.5	7.5	21.474	199	199	0	18.575	7.5	0	0	0	0	#DIV/0!	1	0	1	49	268
O60928	O60928	1	1	Inward rectifier potassium channel 13	KCNJ13	sp|O60928|KCJ13_HUMAN Inward rectifier potassium channel 13 OS=Homo sapiens OX=9606 GN=KCNJ13 PE=1 SV=1	1	1	1	0	1	0	1	5	5	5	40.529	360	360	1	-2	0	5	0	0	0	#DIV/0!	0	1	1	54	457
Q9NRW1;P20340;Q14964	Q9NRW1;P20340;Q14964	1;1;1	1;1;1	Ras-related protein Rab-6B;Ras-related protein Rab-6A;Ras-related protein Rab-39A	RAB6B;RAB6A;RAB39A	sp|Q9NRW1|RAB6B_HUMAN Ras-related protein Rab-6B OS=Homo sapiens OX=9606 GN=RAB6B PE=1 SV=1;sp|P20340|RAB6A_HUMAN Ras-related protein Rab-6A OS=Homo sapiens OX=9606 GN=RAB6A PE=1 SV=3;sp|Q14964|RB39A_HUMAN Ras-related protein Rab-39A OS=Homo sapiens OX=960	3	1	1	1	0	1	0	5.3	5.3	5.3	23.461	208	208;208;217	0.0059172	5.8713	5.3	0	0	0	0	#DIV/0!	1	0	1	120	873
P49005	P49005	1	1	DNA polymerase delta subunit 2	POLD2	sp|P49005|DPOD2_HUMAN DNA polymerase delta subunit 2 OS=Homo sapiens OX=9606 GN=POLD2 PE=1 SV=1	1	1	1	1	0	1	0	3.6	3.6	3.6	51.289	469	469	0	6.3596	3.6	0	0	0	0	#DIV/0!	1	0	1	178	57
P49755	P49755	1	1	Transmembrane emp24 domain-containing protein 10	TMED10	sp|P49755|TMEDA_HUMAN Transmembrane emp24 domain-containing protein 10 OS=Homo sapiens OX=9606 GN=TMED10 PE=1 SV=2	1	1	1	1	0	1	0	4.1	4.1	4.1	24.976	219	219	0.0030864	6.0595	4.1	0	0	0	0	#DIV/0!	1	0	1	183	807
P52888	P52888	1	1	Thimet oligopeptidase	THOP1	sp|P52888|THOP1_HUMAN Thimet oligopeptidase OS=Homo sapiens OX=9606 GN=THOP1 PE=1 SV=2	1	1	1	0	1	0	1	2.8	2.8	2.8	78.839	689	689	0	6.1701	0	2.8	0	0	0	#DIV/0!	0	1	1	194	1417
P54136	P54136	1	1	Arginine--tRNA ligase, cytoplasmic	RARS	sp|P54136|SYRC_HUMAN Arginine--tRNA ligase, cytoplasmic OS=Homo sapiens OX=9606 GN=RARS PE=1 SV=2	1	1	1	1	0	1	0	1.8	1.8	1.8	75.378	660	660	0.005698	5.7528	1.8	0	0	0	0	#DIV/0!	1	0	1	198	425
P60842;Q14240	P60842;Q14240	1;1	1;1	Eukaryotic initiation factor 4A-I;Eukaryotic initiation factor 4A-II;Eukaryotic initiation factor 4A-II, N-terminally processed	EIF4A1;EIF4A2	sp|P60842|IF4A1_HUMAN Eukaryotic initiation factor 4A-I OS=Homo sapiens OX=9606 GN=EIF4A1 PE=1 SV=1;sp|Q14240|IF4A2_HUMAN Eukaryotic initiation factor 4A-II OS=Homo sapiens OX=9606 GN=EIF4A2 PE=1 SV=2	2	1	1	1	0	1	0	3.4	3.4	3.4	46.153	406	406;407	0	12.66	3.4	0	0	0	0	#DIV/0!	1	0	1	206	504
Q02543	Q02543	1	1	60S ribosomal protein L18a	RPL18A	sp|Q02543|RL18A_HUMAN 60S ribosomal protein L18a OS=Homo sapiens OX=9606 GN=RPL18A PE=1 SV=2	1	1	1	0	1	0	1	7.4	7.4	7.4	20.762	176	176	0.0059701	5.889	0	7.4	0	0	0	#DIV/0!	0	1	1	257	198
Q14318	Q14318	1	1	Peptidyl-prolyl cis-trans isomerase FKBP8	FKBP8	sp|Q14318|FKBP8_HUMAN Peptidyl-prolyl cis-trans isomerase FKBP8 OS=Homo sapiens OX=9606 GN=FKBP8 PE=1 SV=2	1	1	1	1	0	1	0	3.9	3.9	3.9	44.561	412	412	0	6.718	3.9	0	0	0	0	#DIV/0!	1	0	1	274	1457
Q5T1B0	Q5T1B0	1	1	Axonemal dynein light chain domain-containing protein 1	AXDND1	sp|Q5T1B0|AXDN1_HUMAN Axonemal dynein light chain domain-containing protein 1 OS=Homo sapiens OX=9606 GN=AXDND1 PE=2 SV=1	1	1	1	1	0	1	0	1.3	1.3	1.3	118.03	1012	1012	0.0058309	5.8274	1.3	0	0	0	0	#DIV/0!	1	0	1	284	1104
Q6IAN0	Q6IAN0	1	1	Dehydrogenase/reductase SDR family member 7B	DHRS7B	sp|Q6IAN0|DRS7B_HUMAN Dehydrogenase/reductase SDR family member 7B OS=Homo sapiens OX=9606 GN=DHRS7B PE=1 SV=2	1	1	1	1	0	1	0	4.6	4.6	4.6	35.119	325	325	0.0060606	5.9852	4.6	0	0	0	0	#DIV/0!	1	0	1	287	1247
Q8IY18	Q8IY18	1	1	Structural maintenance of chromosomes protein 5	SMC5	sp|Q8IY18|SMC5_HUMAN Structural maintenance of chromosomes protein 5 OS=Homo sapiens OX=9606 GN=SMC5 PE=1 SV=2	1	1	1	0	1	0	1	1	1	1	128.81	1101	1101	1	-2	0	1	0	0	0	#DIV/0!	0	1	1	298	516
Q8WUA2	Q8WUA2	1	1	Peptidyl-prolyl cis-trans isomerase-like 4	PPIL4	sp|Q8WUA2|PPIL4_HUMAN Peptidyl-prolyl cis-trans isomerase-like 4 OS=Homo sapiens OX=9606 GN=PPIL4 PE=1 SV=1	1	1	1	1	0	1	0	2.6	2.6	2.6	57.224	492	492	0	6.1278	2.6	0	0	0	0	#DIV/0!	1	0	1	308	572
Q96DF8	Q96DF8	1	1	Protein DGCR14	DGCR14	sp|Q96DF8|ESS2_HUMAN Splicing factor ESS-2 homolog OS=Homo sapiens OX=9606 GN=ESS2 PE=1 SV=1	1	1	1	1	0	1	0	4.2	4.2	4.2	52.567	476	476	0	15.837	4.2	0	0	0	0	#DIV/0!	1	0	1	316	1355
Q96GA3	Q96GA3	1	1	Protein LTV1 homolog	LTV1	sp|Q96GA3|LTV1_HUMAN Protein LTV1 homolog OS=Homo sapiens OX=9606 GN=LTV1 PE=1 SV=1	1	1	1	1	0	1	0	4	4	4	54.854	475	475	0	7.438	4	0	0	0	0	#DIV/0!	1	0	1	318	868
Q9UNS2	Q9UNS2	1	1	COP9 signalosome complex subunit 3	COPS3	sp|Q9UNS2|CSN3_HUMAN COP9 signalosome complex subunit 3 OS=Homo sapiens OX=9606 GN=COPS3 PE=1 SV=3	1	1	1	1	0	1	0	2.8	2.8	2.8	47.873	423	423	0	6.1295	2.8	0	0	0	0	#DIV/0!	1	0	1	348	112
Q9Y4B6	Q9Y4B6	1	1	Protein VPRBP	VPRBP	sp|Q9Y4B6|DCAF1_HUMAN DDB1- and CUL4-associated factor 1 OS=Homo sapiens OX=9606 GN=DCAF1 PE=1 SV=3	1	1	1	1	0	1	0	0.9	0.9	0.9	169.01	1507	1507	0	6.4363	0.9	0	0	0	0	#DIV/0!	1	0	1	356	848
Q9Y4E8	Q9Y4E8	1	1	Ubiquitin carboxyl-terminal hydrolase 15	USP15	sp|Q9Y4E8|UBP15_HUMAN Ubiquitin carboxyl-terminal hydrolase 15 OS=Homo sapiens OX=9606 GN=USP15 PE=1 SV=3	1	1	1	1	0	1	0	1.2	1.2	1.2	112.42	981	981	0	6.8698	1.2	0	0	0	0	#DIV/0!	1	0	1	357	36
A5PLK6	A5PLK6	1	1	Regulator of G-protein signaling protein-like	RGSL1	sp|A5PLK6|RGSL_HUMAN Regulator of G-protein signaling protein-like OS=Homo sapiens OX=9606 GN=RGSL1 PE=2 SV=1	1	1	1	1	0	1	0	1.3	1.3	1.3	125.69	1076	1076	1	-2	1.3	0	3481300000	2479400000	0	#DIV/0!	1	0	1	1	503
O00231	O00231	1	1	26S proteasome non-ATPase regulatory subunit 11	PSMD11	sp|O00231|PSD11_HUMAN 26S proteasome non-ATPase regulatory subunit 11 OS=Homo sapiens OX=9606 GN=PSMD11 PE=1 SV=3	1	1	1	1	0	1	0	3.1	3.1	3.1	47.463	422	422	0.005814	5.8147	3.1	0	5837200	4157200	0	#DIV/0!	0	0	0	42	183
O00571;O15523	O00571	3;1	3;1	ATP-dependent RNA helicase DDX3X	DDX3X	sp|O00571|DDX3X_HUMAN ATP-dependent RNA helicase DDX3X OS=Homo sapiens OX=9606 GN=DDX3X PE=1 SV=3	2	3	3	3	0	3	0	6.6	6.6	6.6	73.243	662	662;660	0	18.501	6.6	0	22053000	15706000	0	#DIV/0!	3	0	3	43	194;1176;1294
O14654	O14654	7	7	Insulin receptor substrate 4	IRS4	sp|O14654|IRS4_HUMAN Insulin receptor substrate 4 OS=Homo sapiens OX=9606 GN=IRS4 PE=1 SV=1	1	7	7	7	0	7	0	9.6	9.6	9.6	133.77	1257	1257	0	50.216	9.6	0	64993000	46288000	0	#DIV/0!	7	0	7	44	411;418;420;519;859;889;1541
O43175	O43175	3	3	D-3-phosphoglycerate dehydrogenase	PHGDH	sp|O43175|SERA_HUMAN D-3-phosphoglycerate dehydrogenase OS=Homo sapiens OX=9606 GN=PHGDH PE=1 SV=4	1	3	3	3	1	3	1	5.3	5.3	5.3	56.65	533	533	0	16.436	5.3	1.7	97863000	61621000	0	#DIV/0!	3	0	3	47	197;1334;1513
O60716	O60716	1	1	Catenin delta-1	CTNND1	sp|O60716|CTND1_HUMAN Catenin delta-1 OS=Homo sapiens OX=9606 GN=CTNND1 PE=1 SV=1	1	1	1	1	0	1	0	1.3	1.3	1.3	108.17	968	968	0.003096	6.0645	1.3	0	12607000	8978700	0	#DIV/0!	1	0	1	52	4
Q99880;Q99879;Q99877;Q93079;Q8N257;Q5QNW6;Q16778;P62807;P58876;P57053;P33778;P23527;P06899;O60814	Q99880;Q99879;Q99877;Q93079;Q8N257;Q5QNW6;Q16778;P62807;P58876;P57053;P33778;P23527;P06899;O60814	1;1;1;1;1;1;1;1;1;1;1;1;1;1	1;1;1;1;1;1;1;1;1;1;1;1;1;1	Histone H2B type 1-L;Histone H2B type 1-M;Histone H2B type 1-N;Histone H2B type 1-H;Histone H2B type 3-B;Histone H2B type 2-F;Histone H2B type 2-E;Histone H2B type 1-C/E/F/G/I;Histone H2B type 1-D;Histone H2B type F-S;Histone H2B type 1-B;Histone H2B type 1-O;Histone H2B type 1-J;Histone H2B type 1-K	HIST1H2BL;HIST1H2BM;HIST1H2BN;HIST1H2BH;HIST3H2BB;HIST2H2BF;HIST2H2BE;HIST1H2BC;HIST1H2BD;H2BFS;HIST1H2BB;HIST1H2BO;HIST1H2BJ;HIST1H2BK	sp|Q99880|H2B1L_HUMAN Histone H2B type 1-L OS=Homo sapiens OX=9606 GN=HIST1H2BL PE=1 SV=3;sp|Q99879|H2B1M_HUMAN Histone H2B type 1-M OS=Homo sapiens OX=9606 GN=HIST1H2BM PE=1 SV=3;sp|Q99877|H2B1N_HUMAN Histone H2B type 1-N OS=Homo sapiens OX=9606 GN=HIST1H	14	1	1	1	0	1	0	11.9	11.9	11.9	13.952	126	126;126;126;126;126;126;126;126;126;126;126;126;126;126	0	8.9286	11.9	0	21411000	15249000	0	#DIV/0!	1	0	1	53	95
O75533	O75533	1	1	Splicing factor 3B subunit 1	SF3B1	sp|O75533|SF3B1_HUMAN Splicing factor 3B subunit 1 OS=Homo sapiens OX=9606 GN=SF3B1 PE=1 SV=3	1	1	1	1	0	1	0	1.2	1.2	1.2	145.83	1304	1304	0.0057307	5.7552	1.2	0	5570900	3967600	0	#DIV/0!	1	0	1	56	62
O75976	O75976	12	12	Carboxypeptidase D	CPD	sp|O75976|CBPD_HUMAN Carboxypeptidase D OS=Homo sapiens OX=9606 GN=CPD PE=1 SV=2	1	12	12	12	0	12	0	11.6	11.6	11.6	152.93	1380	1380	0	115.97	11.6	0	573530000	408460000	0	#DIV/0!	13	0	13	59	63;81;294;318;568;651;892;1177;1223;1240;1251;1606
O95433	O95433	1	1	Activator of 90 kDa heat shock protein ATPase homolog 1	AHSA1	sp|O95433|AHSA1_HUMAN Activator of 90 kDa heat shock protein ATPase homolog 1 OS=Homo sapiens OX=9606 GN=AHSA1 PE=1 SV=1	1	1	1	1	0	1	0	6.5	6.5	6.5	38.274	338	338	0	8.7578	6.5	0	16686000	11884000	0	#DIV/0!	1	0	1	61	1435
O95831	O95831	3	3	Apoptosis-inducing factor 1, mitochondrial	AIFM1	sp|O95831|AIFM1_HUMAN Apoptosis-inducing factor 1, mitochondrial OS=Homo sapiens OX=9606 GN=AIFM1 PE=1 SV=1	1	3	3	3	0	3	0	8	8	8	66.9	613	613	0	20.179	8	0	57777000	41148000	0	#DIV/0!	3	0	3	62	11;79;99
P04843	P04843	2	2	Dolichyl-diphosphooligosaccharide--protein glycosyltransferase subunit 1	RPN1	sp|P04843|RPN1_HUMAN Dolichyl-diphosphooligosaccharide--protein glycosyltransferase subunit 1 OS=Homo sapiens OX=9606 GN=RPN1 PE=1 SV=1	1	2	2	2	0	2	0	3.8	3.8	3.8	68.569	607	607	0	12.854	3.8	0	65929000	46954000	0	#DIV/0!	2	0	2	72	89;222
P05023;P13637;P50993;P20648	P05023;P13637	3;2;1;1	3;2;1;1	Sodium/potassium-transporting ATPase subunit alpha-1;Sodium/potassium-transporting ATPase subunit alpha-3	ATP1A1;ATP1A3	sp|P05023|AT1A1_HUMAN Sodium/potassium-transporting ATPase subunit alpha-1 OS=Homo sapiens OX=9606 GN=ATP1A1 PE=1 SV=1;sp|P13637|AT1A3_HUMAN Sodium/potassium-transporting ATPase subunit alpha-3 OS=Homo sapiens OX=9606 GN=ATP1A3 PE=1 SV=3	4	3	3	3	1	3	1	3.8	3.8	3.8	112.89	1023	1023;1013;1020;1035	0	18.577	3.8	1.3	38603000	27492000	0	#DIV/0!	3	1	4	74	855;1241;1415
P06576	P06576	2	2	ATP synthase subunit beta, mitochondrial	ATP5B	sp|P06576|ATPB_HUMAN ATP synthase subunit beta, mitochondrial OS=Homo sapiens OX=9606 GN=ATP5F1B PE=1 SV=3	1	2	2	2	0	2	0	4.3	4.3	4.3	56.559	529	529	0	10.932	4.3	0	21627000	15403000	0	#DIV/0!	0	0	0	79	1380;1525
P08621	P08621	1	1	U1 small nuclear ribonucleoprotein 70 kDa	SNRNP70	sp|P08621|RU17_HUMAN U1 small nuclear ribonucleoprotein 70 kDa OS=Homo sapiens OX=9606 GN=SNRNP70 PE=1 SV=2	1	1	1	1	0	1	0	2.3	2.3	2.3	51.556	437	437	0	6.1272	2.3	0	15671000	11160000	0	#DIV/0!	1	0	1	87	249
Q9H361;P11940	Q9H361;P11940	3;3	3;3	Polyadenylate-binding protein 3;Polyadenylate-binding protein 1	PABPC3;PABPC1	sp|Q9H361|PABP3_HUMAN Polyadenylate-binding protein 3 OS=Homo sapiens OX=9606 GN=PABPC3 PE=1 SV=2;sp|P11940|PABP1_HUMAN Polyadenylate-binding protein 1 OS=Homo sapiens OX=9606 GN=PABPC1 PE=1 SV=2	2	3	3	3	1	3	1	6.2	6.2	6.2	70.03	631	631;636	0	21.693	6.2	2.2	231180000	149400000	0	#DIV/0!	3	0	3	97	427;648;1211
P12004	P12004	1	1	Proliferating cell nuclear antigen	PCNA	sp|P12004|PCNA_HUMAN Proliferating cell nuclear antigen OS=Homo sapiens OX=9606 GN=PCNA PE=1 SV=1	1	1	1	1	0	1	0	7.3	7.3	7.3	28.768	261	261	0	104.31	7.3	0	13689000	9749400	0	#DIV/0!	0	0	0	98	29
P12236	P12236	5	2	ADP/ATP translocase 3;ADP/ATP translocase 3, N-terminally processed	SLC25A6	sp|P12236|ADT3_HUMAN ADP/ATP translocase 3 OS=Homo sapiens OX=9606 GN=SLC25A6 PE=1 SV=4	1	5	2	5	3	2	1	17.4	7.4	7.4	32.866	298	298	0	11.492	17.4	10.4	106210000	69153000	0	#DIV/0!	1	0	1	100	171;470;836;1309;1561
P12956	P12956	1	1	X-ray repair cross-complementing protein 6	XRCC6	sp|P12956|XRCC6_HUMAN X-ray repair cross-complementing protein 6 OS=Homo sapiens OX=9606 GN=XRCC6 PE=1 SV=2	1	1	1	1	0	1	0	3.3	3.3	3.3	69.842	609	609	0	6.2518	3.3	0	5639600	4016500	0	#DIV/0!	1	0	1	101	622
P14868	P14868	1	1	Aspartate--tRNA ligase, cytoplasmic	DARS	sp|P14868|SYDC_HUMAN Aspartate--tRNA ligase, cytoplasmic OS=Homo sapiens OX=9606 GN=DARS PE=1 SV=2	1	1	1	1	0	1	0	4	4	4	57.136	501	501	0	8.3648	4	0	30300000	21580000	0	#DIV/0!	1	0	1	107	865
P16403;P10412;P16402;P22492;Q02539	P16403;P10412;P16402	3;2;2;1;1	3;2;2;1;1	Histone H1.2;Histone H1.4;Histone H1.3	HIST1H1C;HIST1H1E;HIST1H1D	sp|P16403|H12_HUMAN Histone H1.2 OS=Homo sapiens OX=9606 GN=HIST1H1C PE=1 SV=2;sp|P10412|H14_HUMAN Histone H1.4 OS=Homo sapiens OX=9606 GN=HIST1H1E PE=1 SV=2;sp|P16402|H13_HUMAN Histone H1.3 OS=Homo sapiens OX=9606 GN=HIST1H1D PE=1 SV=2	5	3	3	3	1	3	1	18.3	18.3	18.3	21.364	213	213;219;221;207;215	0	18.45	18.3	7.5	204030000	136600000	0	#DIV/0!	3	1	4	112	72;116;1172
P16989	P16989	2	2	Y-box-binding protein 3	YBX3	sp|P16989|YBOX3_HUMAN Y-box-binding protein 3 OS=Homo sapiens OX=9606 GN=YBX3 PE=1 SV=4	1	2	2	2	0	2	0	12.1	12.1	12.1	40.089	372	372	0	58.357	12.1	0	46643000	33219000	0	#DIV/0!	2	0	2	113	415;1041
P17066;P48741	P17066;P48741	9;5	2;1	Heat shock 70 kDa protein 6;Putative heat shock 70 kDa protein 7	HSPA6;HSPA7	sp|P17066|HSP76_HUMAN Heat shock 70 kDa protein 6 OS=Homo sapiens OX=9606 GN=HSPA6 PE=1 SV=2;sp|P48741|HSP77_HUMAN Putative heat shock 70 kDa protein 7 OS=Homo sapiens OX=9606 GN=HSPA7 PE=5 SV=2	2	9	2	8	7	1	1	17.3	5.9	5.9	71.027	643	643;367	0	13.361	13.1	14.2	415600000	295980000	0	#DIV/0!	2	1	3	114	108;123;207;321;353;587;840;1375;1424
P17980	P17980	1	1	26S protease regulatory subunit 6A	PSMC3	sp|P17980|PRS6A_HUMAN 26S proteasome regulatory subunit 6A OS=Homo sapiens OX=9606 GN=PSMC3 PE=1 SV=3	1	1	1	1	0	1	0	3.4	3.4	3.4	49.203	439	439	0	8.6887	3.4	0	12111000	8625100	0	#DIV/0!	1	0	1	115	1125
P25205	P25205	2	2	DNA replication licensing factor MCM3	MCM3	sp|P25205|MCM3_HUMAN DNA replication licensing factor MCM3 OS=Homo sapiens OX=9606 GN=MCM3 PE=1 SV=3	1	2	2	2	0	2	0	2.7	2.7	2.7	90.98	808	808	0	14.362	2.7	0	29120000	20739000	0	#DIV/0!	1	0	1	128	838;1399
P25705	P25705	4	4	ATP synthase subunit alpha, mitochondrial	ATP5A1	sp|P25705|ATPA_HUMAN ATP synthase subunit alpha, mitochondrial OS=Homo sapiens OX=9606 GN=ATP5F1A PE=1 SV=1	1	4	4	4	1	4	1	10.1	10.1	10.1	59.75	553	553	0	41.661	10.1	2.4	188320000	81399000	0	#DIV/0!	4	0	4	129	237;596;1313;1524
P27635;Q96L21	P27635;Q96L21	3;2	3;2	60S ribosomal protein L10;60S ribosomal protein L10-like	RPL10;RPL10L	sp|P27635|RL10_HUMAN 60S ribosomal protein L10 OS=Homo sapiens OX=9606 GN=RPL10 PE=1 SV=4;sp|Q96L21|RL10L_HUMAN 60S ribosomal protein L10-like OS=Homo sapiens OX=9606 GN=RPL10L PE=1 SV=3	2	3	3	3	1	3	1	14	14	14	24.604	214	214;214	0	19.886	14	5.1	189960000	86272000	0	#DIV/0!	4	1	5	133	385;564;1443
P30050	P30050	3	3	60S ribosomal protein L12	RPL12	sp|P30050|RL12_HUMAN 60S ribosomal protein L12 OS=Homo sapiens OX=9606 GN=RPL12 PE=1 SV=1	1	3	3	3	1	3	1	27.9	27.9	27.9	17.818	165	165	0	36.624	27.9	9.7	134290000	79329000	0	#DIV/0!	3	1	4	137	150;536;1063
P30153	P30153	2	2	Serine/threonine-protein phosphatase 2A 65 kDa regulatory subunit A alpha isoform	PPP2R1A	sp|P30153|2AAA_HUMAN Serine/threonine-protein phosphatase 2A 65 kDa regulatory subunit A alpha isoform OS=Homo sapiens OX=9606 GN=PPP2R1A PE=1 SV=4	1	2	2	2	0	2	0	6.1	6.1	6.1	65.308	589	589	0	15.705	6.1	0	44848000	31940000	0	#DIV/0!	2	0	2	138	575;1160
P34932	P34932	9	9	Heat shock 70 kDa protein 4	HSPA4	sp|P34932|HSP74_HUMAN Heat shock 70 kDa protein 4 OS=Homo sapiens OX=9606 GN=HSPA4 PE=1 SV=4	1	9	9	9	0	9	0	18.8	18.8	18.8	94.33	840	840	0	80.316	18.8	0	281030000	200140000	0	#DIV/0!	9	0	9	144	53;252;295;946;947;958;983;1069;1236
Q96E39;P38159	Q96E39;P38159	1;1	1;1	RNA binding motif protein, X-linked-like-1;RNA-binding motif protein, X chromosome;RNA-binding motif protein, X chromosome, N-terminally processed	RBMXL1;RBMX	sp|Q96E39|RMXL1_HUMAN RNA binding motif protein, X-linked-like-1 OS=Homo sapiens OX=9606 GN=RBMXL1 PE=1 SV=1;sp|P38159|RBMX_HUMAN RNA-binding motif protein, X chromosome OS=Homo sapiens OX=9606 GN=RBMX PE=1 SV=3	2	1	1	1	0	1	0	3.3	3.3	3.3	42.141	390	390;391	0	6.788	3.3	0	29080000	20710000	0	#DIV/0!	1	0	1	149	770
P39023	P39023	2	2	60S ribosomal protein L3	RPL3	sp|P39023|RL3_HUMAN 60S ribosomal protein L3 OS=Homo sapiens OX=9606 GN=RPL3 PE=1 SV=2	1	2	2	2	1	2	1	8.4	8.4	8.4	46.108	403	403	0	12.143	8.4	3	33317000	23021000	0	#DIV/0!	2	0	2	151	1009;1196
P40227	P40227	1	1	T-complex protein 1 subunit zeta	CCT6A	sp|P40227|TCPZ_HUMAN T-complex protein 1 subunit zeta OS=Homo sapiens OX=9606 GN=CCT6A PE=1 SV=3	1	1	1	1	0	1	0	3	3	3	58.024	531	531	0.0059524	5.8867	3	0	13710000	9764400	0	#DIV/0!	0	0	0	153	1456
P43246	P43246	1	1	DNA mismatch repair protein Msh2	MSH2	sp|P43246|MSH2_HUMAN DNA mismatch repair protein Msh2 OS=Homo sapiens OX=9606 GN=MSH2 PE=1 SV=1	1	1	1	1	0	1	0	1.8	1.8	1.8	104.74	934	934	0	6.7587	1.8	0	8081300	5755400	0	#DIV/0!	1	0	1	161	923
P46020	P46020	1	1	Phosphorylase b kinase regulatory subunit alpha, skeletal muscle isoform	PHKA1	sp|P46020|KPB1_HUMAN Phosphorylase b kinase regulatory subunit alpha, skeletal muscle isoform OS=Homo sapiens OX=9606 GN=PHKA1 PE=1 SV=2	1	1	1	1	0	1	0	1.3	1.3	1.3	137.31	1223	1223	0.0030675	6.0456	1.3	0	30171000	21488000	0	#DIV/0!	0	0	0	162	1423
P46777	P46777	1	1	60S ribosomal protein L5	RPL5	sp|P46777|RL5_HUMAN 60S ribosomal protein L5 OS=Homo sapiens OX=9606 GN=RPL5 PE=1 SV=3	1	1	1	1	0	1	0	3.4	3.4	3.4	34.362	297	297	0.006079	5.9891	3.4	0	38971000	27755000	0	#DIV/0!	1	0	1	166	180
P46782	P46782	2	2	40S ribosomal protein S5;40S ribosomal protein S5, N-terminally processed	RPS5	sp|P46782|RS5_HUMAN 40S ribosomal protein S5 OS=Homo sapiens OX=9606 GN=RPS5 PE=1 SV=4	1	2	2	2	0	2	0	11.8	11.8	11.8	22.876	204	204	0	11.32	11.8	0	38839000	27661000	0	#DIV/0!	2	0	2	170	1066;1320
P47755	P47755	3	2	F-actin-capping protein subunit alpha-2	CAPZA2	sp|P47755|CAZA2_HUMAN F-actin-capping protein subunit alpha-2 OS=Homo sapiens OX=9606 GN=CAPZA2 PE=1 SV=3	1	3	2	3	1	2	0	15.4	15.4	11.9	32.949	286	286	0	24.454	15.4	3.5	196030000	125980000	0	#DIV/0!	3	0	3	172	255;404;835
P47756	P47756	1	1	F-actin-capping protein subunit beta	CAPZB	sp|P47756|CAPZB_HUMAN F-actin-capping protein subunit beta OS=Homo sapiens OX=9606 GN=CAPZB PE=1 SV=4	1	1	1	1	0	1	0	5.1	5.1	5.1	31.35	277	277	0	120.08	5.1	0	51086000	36383000	0	#DIV/0!	1	0	1	173	693
P49368	P49368	3	3	T-complex protein 1 subunit gamma	CCT3	sp|P49368|TCPG_HUMAN T-complex protein 1 subunit gamma OS=Homo sapiens OX=9606 GN=CCT3 PE=1 SV=4	1	3	3	3	2	3	2	7.9	7.9	7.9	60.533	545	545	0	17.739	7.9	4.6	237310000	77851000	0	#DIV/0!	1	1	2	180	130;242;668
P49411	P49411	3	3	Elongation factor Tu, mitochondrial	TUFM	sp|P49411|EFTU_HUMAN Elongation factor Tu, mitochondrial OS=Homo sapiens OX=9606 GN=TUFM PE=1 SV=2	1	3	3	2	2	2	2	10.8	10.8	10.8	49.541	452	452	0	24.479	7.7	6.6	323800000	188230000	0	#DIV/0!	3	1	4	181	192;452;813
P49589	P49589	5	5	Cysteine--tRNA ligase, cytoplasmic	CARS	sp|P49589|SYCC_HUMAN Cysteine--tRNA ligase, cytoplasmic OS=Homo sapiens OX=9606 GN=CARS PE=1 SV=3	1	5	5	5	0	5	0	9.2	9.2	9.2	85.472	748	748	0	31.295	9.2	0	95631000	68107000	0	#DIV/0!	4	0	4	182	352;1145;1491;1510;1543
P49959	P49959	2	2	Double-strand break repair protein MRE11A	MRE11A	sp|P49959|MRE11_HUMAN Double-strand break repair protein MRE11 OS=Homo sapiens OX=9606 GN=MRE11 PE=1 SV=3	1	2	2	2	0	2	0	3.5	3.5	3.5	80.592	708	708	0	12.49	3.5	0	37390000	26629000	0	#DIV/0!	3	0	3	185	551;798
P50402	P50402	1	1	Emerin	EMD	sp|P50402|EMD_HUMAN Emerin OS=Homo sapiens OX=9606 GN=EMD PE=1 SV=1	1	1	1	1	0	1	0	6.7	6.7	6.7	28.994	254	254	0	7.4781	6.7	0	68895000	49066000	0	#DIV/0!	1	0	1	186	211
P50990	P50990	2	2	T-complex protein 1 subunit theta	CCT8	sp|P50990|TCPQ_HUMAN T-complex protein 1 subunit theta OS=Homo sapiens OX=9606 GN=CCT8 PE=1 SV=4	1	2	2	2	1	2	1	4.7	4.7	4.7	59.62	548	548	0	21.5	4.7	2	155190000	89828000	0	#DIV/0!	2	0	2	188	58;735
P50991	P50991	1	1	T-complex protein 1 subunit delta	CCT4	sp|P50991|TCPD_HUMAN T-complex protein 1 subunit delta OS=Homo sapiens OX=9606 GN=CCT4 PE=1 SV=4	1	1	1	1	1	1	1	2.4	2.4	2.4	57.924	539	539	0	7.8336	2.4	2.4	16656000	11862000	0	#DIV/0!	1	1	2	189	162
P52292	P52292	1	1	Importin subunit alpha-1	KPNA2	sp|P52292|IMA1_HUMAN Importin subunit alpha-1 OS=Homo sapiens OX=9606 GN=KPNA2 PE=1 SV=1	1	1	1	1	0	1	0	2.8	2.8	2.8	57.861	529	529	0.0057971	5.7869	2.8	0	25714000	18313000	0	#DIV/0!	0	0	0	190	822
P52597	P52597	3	1	Heterogeneous nuclear ribonucleoprotein F;Heterogeneous nuclear ribonucleoprotein F, N-terminally processed	HNRNPF	sp|P52597|HNRPF_HUMAN Heterogeneous nuclear ribonucleoprotein F OS=Homo sapiens OX=9606 GN=HNRNPF PE=1 SV=3	1	3	1	3	2	1	0	10.6	4.1	4.1	45.671	415	415	0	8.4056	10.6	6.5	39716000	28285000	0	#DIV/0!	1	0	1	192	126;640;1442
P52701	P52701	2	2	DNA mismatch repair protein Msh6	MSH6	sp|P52701|MSH6_HUMAN DNA mismatch repair protein Msh6 OS=Homo sapiens OX=9606 GN=MSH6 PE=1 SV=2	1	2	2	2	0	2	0	2.1	2.1	2.1	152.78	1360	1360	0	11.794	2.1	0	33658000	23971000	0	#DIV/0!	2	0	2	193	581;1403
P53618	P53618	1	1	Coatomer subunit beta	COPB1	sp|P53618|COPB_HUMAN Coatomer subunit beta OS=Homo sapiens OX=9606 GN=COPB1 PE=1 SV=3	1	1	1	1	0	1	0	1.9	1.9	1.9	107.14	953	953	0	6.6001	1.9	0	37910000	26999000	0	#DIV/0!	1	0	1	196	234
P53985	P53985	2	2	Monocarboxylate transporter 1	SLC16A1	sp|P53985|MOT1_HUMAN Monocarboxylate transporter 1 OS=Homo sapiens OX=9606 GN=SLC16A1 PE=1 SV=3	1	2	2	2	0	2	0	6.4	6.4	6.4	53.944	500	500	0	13.16	6.4	0	87748000	62493000	0	#DIV/0!	1	0	1	197	193;317
P54619	P54619	1	1	5-AMP-activated protein kinase subunit gamma-1	PRKAG1	sp|P54619|AAKG1_HUMAN 5-AMP-activated protein kinase subunit gamma-1 OS=Homo sapiens OX=9606 GN=PRKAG1 PE=1 SV=1	1	1	1	1	0	1	0	4.8	4.8	4.8	37.579	331	331	0.003125	6.1047	4.8	0	5043700	3592100	0	#DIV/0!	0	0	0	199	1376
P54646	P54646	1	1	5-AMP-activated protein kinase catalytic subunit alpha-2	PRKAA2	sp|P54646|AAPK2_HUMAN 5-AMP-activated protein kinase catalytic subunit alpha-2 OS=Homo sapiens OX=9606 GN=PRKAA2 PE=1 SV=2	1	1	1	1	0	1	0	3.1	3.1	3.1	62.319	552	552	0	7.3077	3.1	0	28125000	20031000	0	#DIV/0!	1	0	1	200	574
P55209;Q99733	P55209	3;1	3;1	Nucleosome assembly protein 1-like 1	NAP1L1	sp|P55209|NP1L1_HUMAN Nucleosome assembly protein 1-like 1 OS=Homo sapiens OX=9606 GN=NAP1L1 PE=1 SV=1	2	3	3	3	0	3	0	11.5	11.5	11.5	45.374	391	391;375	0	44.044	11.5	0	478770000	340980000	0	#DIV/0!	4	0	4	201	413;745;1027
P57678	P57678	7	7	Gem-associated protein 4	GEMIN4	sp|P57678|GEMI4_HUMAN Gem-associated protein 4 OS=Homo sapiens OX=9606 GN=GEMIN4 PE=1 SV=2	1	7	7	7	0	7	0	9.5	9.5	9.5	120.04	1058	1058	0	173.07	9.5	0	188970000	134580000	0	#DIV/0!	7	0	7	202	254;277;373;692;737;1474;1583
Q9UNX3;P61254	Q9UNX3;P61254	2;2	2;2	60S ribosomal protein L26-like 1;60S ribosomal protein L26	RPL26L1;RPL26	sp|Q9UNX3|RL26L_HUMAN 60S ribosomal protein L26-like 1 OS=Homo sapiens OX=9606 GN=RPL26L1 PE=1 SV=1;sp|P61254|RL26_HUMAN 60S ribosomal protein L26 OS=Homo sapiens OX=9606 GN=RPL26 PE=1 SV=1	2	2	2	2	0	2	0	11.7	11.7	11.7	17.256	145	145;145	0	11.237	11.7	0	60898000	43371000	0	#DIV/0!	2	0	2	209	165;386
P61313	P61313	1	1	60S ribosomal protein L15	RPL15	sp|P61313|RL15_HUMAN 60S ribosomal protein L15 OS=Homo sapiens OX=9606 GN=RPL15 PE=1 SV=2	1	1	1	1	0	1	0	6.9	6.9	6.9	24.146	204	204	0	7.0709	6.9	0	32534000	23170000	0	#DIV/0!	1	0	1	210	1469
P62081	P62081	1	1	40S ribosomal protein S7	RPS7	sp|P62081|RS7_HUMAN 40S ribosomal protein S7 OS=Homo sapiens OX=9606 GN=RPS7 PE=1 SV=1	1	1	1	1	0	1	0	6.2	6.2	6.2	22.127	194	194	0	8.8181	6.2	0	18026000	12838000	0	#DIV/0!	0	0	0	213	64
P62314	P62314	1	1	Small nuclear ribonucleoprotein Sm D1	SNRPD1	sp|P62314|SMD1_HUMAN Small nuclear ribonucleoprotein Sm D1 OS=Homo sapiens OX=9606 GN=SNRPD1 PE=1 SV=1	1	1	1	1	0	1	0	9.2	9.2	9.2	13.281	119	119	0	7.2465	9.2	0	57495000	40948000	0	#DIV/0!	1	0	1	222	882
P62318	P62318	1	1	Small nuclear ribonucleoprotein Sm D3	SNRPD3	sp|P62318|SMD3_HUMAN Small nuclear ribonucleoprotein Sm D3 OS=Homo sapiens OX=9606 GN=SNRPD3 PE=1 SV=1	1	1	1	1	0	1	0	7.9	7.9	7.9	13.916	126	126	0	6.1148	7.9	0	83162000	59227000	0	#DIV/0!	1	0	1	223	1402
P62805	P62805	2	2	Histone H4	HIST1H4A	sp|P62805|H4_HUMAN Histone H4 OS=Homo sapiens OX=9606 GN=HIST1H4A PE=1 SV=2	1	2	2	2	1	2	1	17.5	17.5	17.5	11.367	103	103	0	11.299	17.5	7.8	172720000	107350000	0	#DIV/0!	2	1	3	227	630;1432
P62829	P62829	1	1	60S ribosomal protein L23	RPL23	sp|P62829|RL23_HUMAN 60S ribosomal protein L23 OS=Homo sapiens OX=9606 GN=RPL23 PE=1 SV=1	1	1	1	1	0	1	0	10.7	10.7	10.7	14.865	140	140	0	6.5637	10.7	0	165560000	117910000	0	#DIV/0!	0	0	0	228	861
P62851	P62851	2	2	40S ribosomal protein S25	RPS25	sp|P62851|RS25_HUMAN 40S ribosomal protein S25 OS=Homo sapiens OX=9606 GN=RPS25 PE=1 SV=1	1	2	2	2	1	2	1	15.2	15.2	15.2	13.742	125	125	0	12.285	15.2	7.2	459330000	315640000	0	#DIV/0!	2	0	2	229	10;799
P62854	P62854	1	1	40S ribosomal protein S26	RPS26	sp|P62854|RS26_HUMAN 40S ribosomal protein S26 OS=Homo sapiens OX=9606 GN=RPS26 PE=1 SV=3	1	1	1	1	1	1	1	13	13	13	13.015	115	115	0.006006	5.895	13	13	37380000	26622000	0	#DIV/0!	1	1	2	230	184
P62917	P62917	4	4	60S ribosomal protein L8	RPL8	sp|P62917|RL8_HUMAN 60S ribosomal protein L8 OS=Homo sapiens OX=9606 GN=RPL8 PE=1 SV=2	1	4	4	4	2	4	2	23.7	23.7	23.7	28.024	257	257	0	30.085	23.7	10.5	179610000	96411000	0	#DIV/0!	6	1	7	234	115;144;495;1526
P67809	P67809	4	4	Nuclease-sensitive element-binding protein 1	YBX1	sp|P67809|YBOX1_HUMAN Nuclease-sensitive element-binding protein 1 OS=Homo sapiens OX=9606 GN=YBX1 PE=1 SV=3	1	4	4	3	2	3	2	21.3	21.3	21.3	35.924	324	324	0	49.963	15.4	15.1	115860000	68965000	0	#DIV/0!	3	3	6	240	6;416;1146;1147
Q8NEV1;P68400	Q8NEV1;P68400	1;1	1;1	Casein kinase II subunit alpha 3;Casein kinase II subunit alpha	CSNK2A3;CSNK2A1	sp|Q8NEV1|CSK23_HUMAN Casein kinase II subunit alpha 3 OS=Homo sapiens OX=9606 GN=CSNK2A3 PE=1 SV=2;sp|P68400|CSK21_HUMAN Casein kinase II subunit alpha OS=Homo sapiens OX=9606 GN=CSNK2A1 PE=1 SV=1	2	1	1	1	0	1	0	3.8	3.8	3.8	45.219	391	391;391	0	6.3872	3.8	0	72418000	51576000	0	#DIV/0!	1	0	1	244	1353
P85298	P85298	8	8	Rho GTPase-activating protein 8	ARHGAP8	sp|P85298|RHG08_HUMAN Rho GTPase-activating protein 8 OS=Homo sapiens OX=9606 GN=ARHGAP8 PE=1 SV=1	1	8	8	8	0	8	0	25.4	25.4	25.4	53.483	464	464	0	108.71	25.4	0	384990000	274190000	0	#DIV/0!	7	0	7	252	54;93;188;405;510;570;1360;1455
Q00325	Q00325	3	3	Phosphate carrier protein, mitochondrial	SLC25A3	sp|Q00325|MPCP_HUMAN Phosphate carrier protein, mitochondrial OS=Homo sapiens OX=9606 GN=SLC25A3 PE=1 SV=2	1	3	3	3	1	3	1	9.4	9.4	9.4	40.094	362	362	0	24.236	9.4	3.3	167210000	114610000	0	#DIV/0!	2	0	2	253	496;621;866
Q02413	Q02413	8	8	Desmoglein-1	DSG1	sp|Q02413|DSG1_HUMAN Desmoglein-1 OS=Homo sapiens OX=9606 GN=DSG1 PE=1 SV=2	1	8	8	8	2	8	2	13.6	13.6	13.6	113.75	1049	1049	0	79.753	13.6	3.3	738720000	409540000	0	#DIV/0!	6	1	7	256	86;589;631;1271;1347;1438;1446;1604
Q02978	Q02978	2	2	Mitochondrial 2-oxoglutarate/malate carrier protein	SLC25A11	sp|Q02978|M2OM_HUMAN Mitochondrial 2-oxoglutarate/malate carrier protein OS=Homo sapiens OX=9606 GN=SLC25A11 PE=1 SV=3	1	2	2	2	1	2	1	10.2	10.2	10.2	34.061	314	314	0	67.653	10.2	5.1	38269000	26609000	0	#DIV/0!	2	0	2	259	13;145
Q07021	Q07021	1	1	Complement component 1 Q subcomponent-binding protein, mitochondrial	C1QBP	sp|Q07021|C1QBP_HUMAN Complement component 1 Q subcomponent-binding protein, mitochondrial OS=Homo sapiens OX=9606 GN=C1QBP PE=1 SV=1	1	1	1	1	0	1	0	7.1	7.1	7.1	31.362	282	282	0.0030581	6.0377	7.1	0	12901000	9187800	0	#DIV/0!	1	0	1	265	1421
Q08211	Q08211	2	2	ATP-dependent RNA helicase A	DHX9	sp|Q08211|DHX9_HUMAN ATP-dependent RNA helicase A OS=Homo sapiens OX=9606 GN=DHX9 PE=1 SV=4	1	2	2	2	0	2	0	1.8	1.8	1.8	140.96	1270	1270	0	14.136	1.8	0	70334000	50091000	0	#DIV/0!	2	0	2	266	226;451
Q08554	Q08554	2	2	Desmocollin-1	DSC1	sp|Q08554|DSC1_HUMAN Desmocollin-1 OS=Homo sapiens OX=9606 GN=DSC1 PE=1 SV=2	1	2	2	2	1	2	1	2.8	2.8	2.8	99.986	894	894	0	18.562	2.8	1.7	184670000	109410000	0	#DIV/0!	2	1	3	267	604;1515
Q12768	Q12768	8	8	WASH complex subunit strumpellin	KIAA0196	sp|Q12768|WASC5_HUMAN WASH complex subunit 5 OS=Homo sapiens OX=9606 GN=WASHC5 PE=1 SV=1	1	8	8	8	0	8	0	8.5	8.5	8.5	134.28	1159	1159	0	76.407	8.5	0	381990000	272050000	0	#DIV/0!	8	0	8	268	709;876;880;1149;1164;1297;1395;1492
Q12905	Q12905	3	3	Interleukin enhancer-binding factor 2	ILF2	sp|Q12905|ILF2_HUMAN Interleukin enhancer-binding factor 2 OS=Homo sapiens OX=9606 GN=ILF2 PE=1 SV=2	1	3	3	3	1	3	1	11.5	11.5	11.5	43.062	390	390	0	23.167	11.5	2.8	77904000	46574000	0	#DIV/0!	3	0	3	269	603;689;1012
Q13131	Q13131	2	2	5-AMP-activated protein kinase catalytic subunit alpha-1	PRKAA1	sp|Q13131|AAPK1_HUMAN 5-AMP-activated protein kinase catalytic subunit alpha-1 OS=Homo sapiens OX=9606 GN=PRKAA1 PE=1 SV=4	1	2	2	2	0	2	0	6.1	6.1	6.1	64.009	559	559	0	31.5	6.1	0	97889000	69716000	0	#DIV/0!	2	0	2	270	573;974
Q13573	Q13573	13	13	SNW domain-containing protein 1	SNW1	sp|Q13573|SNW1_HUMAN SNW domain-containing protein 1 OS=Homo sapiens OX=9606 GN=SNW1 PE=1 SV=1	1	13	13	13	0	13	0	34.3	34.3	34.3	61.494	536	536	0	301.44	34.3	0	1353200000	865120000	0	#DIV/0!	19	0	19	271	90;185;259;334;410;463;505;731;816;994;1367;1392;1603
Q13618	Q13618	3	3	Cullin-3	CUL3	sp|Q13618|CUL3_HUMAN Cullin-3 OS=Homo sapiens OX=9606 GN=CUL3 PE=1 SV=2	1	3	3	3	0	3	0	6.4	6.4	6.4	88.929	768	768	0	20.957	6.4	0	50066000	35656000	0	#DIV/0!	4	0	4	272	243;1537;1605
Q13867	Q13867	2	2	Bleomycin hydrolase	BLMH	sp|Q13867|BLMH_HUMAN Bleomycin hydrolase OS=Homo sapiens OX=9606 GN=BLMH PE=1 SV=1	1	2	2	2	1	2	1	6.8	6.8	6.8	52.562	455	455	0	12.317	6.8	2.4	56161000	25990000	0	#DIV/0!	5	1	6	273	105;576
Q15054	Q15054	2	2	DNA polymerase delta subunit 3	POLD3	sp|Q15054|DPOD3_HUMAN DNA polymerase delta subunit 3 OS=Homo sapiens OX=9606 GN=POLD3 PE=1 SV=2	1	2	2	2	0	2	0	5.8	5.8	5.8	51.4	466	466	0	23.934	5.8	0	178550000	127160000	0	#DIV/0!	2	0	2	275	213;650
Q15758	Q15758	1	1	Neutral amino acid transporter B(0)	SLC1A5	sp|Q15758|AAAT_HUMAN Neutral amino acid transporter B(0) OS=Homo sapiens OX=9606 GN=SLC1A5 PE=1 SV=2	1	1	1	1	0	1	0	3.7	3.7	3.7	56.598	541	541	0	13.703	3.7	0	29084000	20714000	0	#DIV/0!	1	0	1	276	1170
Q15831	Q15831	1	1	Serine/threonine-protein kinase STK11	STK11	sp|Q15831|STK11_HUMAN Serine/threonine-protein kinase STK11 OS=Homo sapiens OX=9606 GN=STK11 PE=1 SV=1	1	1	1	1	0	1	0	3.7	3.7	3.7	48.635	433	433	0	6.4854	3.7	0	148610000	105840000	0	#DIV/0!	2	0	2	277	181
Q16531	Q16531	6	6	DNA damage-binding protein 1	DDB1	sp|Q16531|DDB1_HUMAN DNA damage-binding protein 1 OS=Homo sapiens OX=9606 GN=DDB1 PE=1 SV=1	1	6	6	6	0	6	0	6.8	6.8	6.8	126.97	1140	1140	0	37.792	6.8	0	143180000	101970000	0	#DIV/0!	6	0	6	278	94;553;707;757;867;1519
Q2M389	Q2M389	8	8	WASH complex subunit 7	KIAA1033	sp|Q2M389|WASC4_HUMAN WASH complex subunit 4 OS=Homo sapiens OX=9606 GN=WASHC4 PE=1 SV=2	1	8	8	8	0	8	0	7.2	7.2	7.2	136.4	1173	1173	0	123.84	7.2	0	123550000	87989000	0	#DIV/0!	8	0	8	279	248;345;517;688;749;754;780;1098
Q3ZCM7	Q3ZCM7	7	1	Tubulin beta-8 chain	TUBB8	sp|Q3ZCM7|TBB8_HUMAN Tubulin beta-8 chain OS=Homo sapiens OX=9606 GN=TUBB8 PE=1 SV=2	1	7	1	7	4	1	0	16.9	3.8	3.8	49.775	444	444	0.0060976	6.0053	16.9	7.9	45648000	32510000	0	#DIV/0!	2	0	2	280	139;281;388;623;686;739;789
Q53H12	Q53H12	1	1	Acylglycerol kinase, mitochondrial	AGK	sp|Q53H12|AGK_HUMAN Acylglycerol kinase, mitochondrial OS=Homo sapiens OX=9606 GN=AGK PE=1 SV=2	1	1	1	1	0	1	0	5.9	5.9	5.9	47.137	422	422	0	13.153	5.9	0	37891000	26986000	0	#DIV/0!	2	0	2	281	615
Q58FF8	Q58FF8	2	1	Putative heat shock protein HSP 90-beta 2	HSP90AB2P	sp|Q58FF8|H90B2_HUMAN Putative heat shock protein HSP 90-beta 2 OS=Homo sapiens OX=9606 GN=HSP90AB2P PE=1 SV=2	1	2	1	2	1	1	0	7.1	3.9	3.9	44.348	381	381	0	20.605	7.1	3.1	20541000	14629000	0	#DIV/0!	1	0	1	282	25;537
Q5SW79	Q5SW79	1	1	Centrosomal protein of 170 kDa	CEP170	sp|Q5SW79|CE170_HUMAN Centrosomal protein of 170 kDa OS=Homo sapiens OX=9606 GN=CEP170 PE=1 SV=1	1	1	1	1	0	1	0	0.9	0.9	0.9	175.29	1584	1584	0	6.6373	0.9	0	3384400	2410300	0	#DIV/0!	1	0	1	283	776
Q9Y4E1;Q641Q2	Q9Y4E1;Q641Q2	4;4	4;4	WASH complex subunit FAM21C;WASH complex subunit FAM21A	FAM21C;FAM21A	sp|Q9Y4E1|WAC2C_HUMAN WASH complex subunit 2C OS=Homo sapiens OX=9606 GN=WASHC2C PE=1 SV=4;sp|Q641Q2|WAC2A_HUMAN WASH complex subunit 2A OS=Homo sapiens OX=9606 GN=WASHC2A PE=1 SV=3	2	4	4	4	0	4	0	4.9	4.9	4.9	144.91	1320	1320;1341	0	59.301	4.9	0	76857000	54737000	0	#DIV/0!	4	0	4	285	131;201;893;1303
Q658Y4;P0C866	Q658Y4	21;1	21;1	Protein FAM91A1	FAM91A1	sp|Q658Y4|F91A1_HUMAN Protein FAM91A1 OS=Homo sapiens OX=9606 GN=FAM91A1 PE=1 SV=3	2	21	21	21	0	21	0	35.2	35.2	35.2	93.908	838	838;280	0	323.31	35.2	0	4379600000	3029600000	0	#DIV/0!	38	0	38	286	176;178;199;482;582;642;662;671;696;879;921;941;1026;1153;1188;1246;1248;1288;1502;1505;1560
Q6IQ49	Q6IQ49	2	2	Protein SDE2 homolog	SDE2	sp|Q6IQ49|SDE2_HUMAN Replication stress response regulator SDE2 OS=Homo sapiens OX=9606 GN=SDE2 PE=1 SV=1	1	2	2	2	0	2	0	7.8	7.8	7.8	49.741	451	451	0	30.074	7.8	0	131150000	93404000	0	#DIV/0!	2	0	2	288	301;1529
Q6P4A7	Q6P4A7	1	1	Sideroflexin-4	SFXN4	sp|Q6P4A7|SFXN4_HUMAN Sideroflexin-4 OS=Homo sapiens OX=9606 GN=SFXN4 PE=1 SV=1	1	1	1	1	0	1	0	3.6	3.6	3.6	37.998	337	337	0	8.2883	3.6	0	3758200	2676500	0	#DIV/0!	1	0	1	289	1218
Q6PKG0	Q6PKG0	1	1	La-related protein 1	LARP1	sp|Q6PKG0|LARP1_HUMAN La-related protein 1 OS=Homo sapiens OX=9606 GN=LARP1 PE=1 SV=2	1	1	1	1	0	1	0	1.1	1.1	1.1	123.51	1096	1096	0	7.7885	1.1	0	15026000	10702000	0	#DIV/0!	1	0	1	290	396
Q6QNY0	Q6QNY0	2	2	Biogenesis of lysosome-related organelles complex 1 subunit 3	BLOC1S3	sp|Q6QNY0|BL1S3_HUMAN Biogenesis of lysosome-related organelles complex 1 subunit 3 OS=Homo sapiens OX=9606 GN=BLOC1S3 PE=1 SV=1	1	2	2	2	0	2	0	14.9	14.9	14.9	21.255	202	202	0	14.877	14.9	0	188220000	134050000	0	#DIV/0!	2	0	2	291	718;746
Q6YN16	Q6YN16	1	1	Hydroxysteroid dehydrogenase-like protein 2	HSDL2	sp|Q6YN16|HSDL2_HUMAN Hydroxysteroid dehydrogenase-like protein 2 OS=Homo sapiens OX=9606 GN=HSDL2 PE=1 SV=1	1	1	1	1	0	1	0	4.5	4.5	4.5	45.394	418	418	0.0030769	6.057	4.5	0	6613100	4709800	0	#DIV/0!	1	0	1	292	1397
Q7RTN6	Q7RTN6	5	5	STE20-related kinase adapter protein alpha	STRADA	sp|Q7RTN6|STRAA_HUMAN STE20-related kinase adapter protein alpha OS=Homo sapiens OX=9606 GN=STRADA PE=1 SV=1	1	5	5	5	0	5	0	16.7	16.7	16.7	48.368	431	431	0	129.62	16.7	0	258330000	183980000	0	#DIV/0!	4	0	4	294	771;1057;1283;1472;1575
Q86T24	Q86T24	3	3	Transcriptional regulator Kaiso	ZBTB33	sp|Q86T24|KAISO_HUMAN Transcriptional regulator Kaiso OS=Homo sapiens OX=9606 GN=ZBTB33 PE=1 SV=2	1	3	3	3	0	3	0	6.7	6.7	6.7	74.484	672	672	0	214.09	6.7	0	247610000	176340000	0	#DIV/0!	6	0	6	295	869;1200;1201
Q86V97	Q86V97	16	9	Kelch repeat and BTB domain-containing protein 6	KBTBD6	sp|Q86V97|KBTB6_HUMAN Kelch repeat and BTB domain-containing protein 6 OS=Homo sapiens OX=9606 GN=KBTBD6 PE=1 SV=1	1	16	9	16	0	9	0	34.1	34.1	20.5	76.137	674	674	0	208.53	34.1	0	2047900000	1458500000	0	#DIV/0!	20	0	20	296	215;228;232;297;311;579;753;834;1105;1137;1233;1250;1302;1495;1522;1545
Q8N141	Q8N141	1	1	Zinc finger protein 82 homolog	ZFP82	sp|Q8N141|ZFP82_HUMAN Zinc finger protein 82 homolog OS=Homo sapiens OX=9606 GN=ZFP82 PE=1 SV=1	1	1	1	1	0	1	0	3.4	3.4	3.4	62.577	532	532	0	6.6511	3.4	0	15722000	11197000	0	#DIV/0!	0	0	0	299	917
Q8N1F7	Q8N1F7	2	2	Nuclear pore complex protein Nup93	NUP93	sp|Q8N1F7|NUP93_HUMAN Nuclear pore complex protein Nup93 OS=Homo sapiens OX=9606 GN=NUP93 PE=1 SV=2	1	2	2	2	0	2	0	3.4	3.4	3.4	93.487	819	819	0	15.033	3.4	0	57534000	40975000	0	#DIV/0!	2	0	2	300	846;908
Q8NC51	Q8NC51	2	2	Plasminogen activator inhibitor 1 RNA-binding protein	SERBP1	sp|Q8NC51|PAIRB_HUMAN Plasminogen activator inhibitor 1 RNA-binding protein OS=Homo sapiens OX=9606 GN=SERBP1 PE=1 SV=2	1	2	2	2	1	2	1	7.8	7.8	7.8	44.965	408	408	0	11.629	7.8	3.9	26760000	18626000	0	#DIV/0!	2	0	2	303	350;1155
Q8NI08	Q8NI08	1	1	Nuclear receptor coactivator 7	NCOA7	sp|Q8NI08|NCOA7_HUMAN Nuclear receptor coactivator 7 OS=Homo sapiens OX=9606 GN=NCOA7 PE=1 SV=2	1	1	1	1	0	1	0	1.6	1.6	1.6	106.16	942	942	0	8.875	1.6	0	6245000	4447600	0	#DIV/0!	1	0	1	305	1476
Q8TDH9	Q8TDH9	1	1	Biogenesis of lysosome-related organelles complex 1 subunit 5	BLOC1S5	sp|Q8TDH9|BL1S5_HUMAN Biogenesis of lysosome-related organelles complex 1 subunit 5 OS=Homo sapiens OX=9606 GN=BLOC1S5 PE=1 SV=1	1	1	1	1	0	1	0	4.8	4.8	4.8	21.609	187	187	0	6.3314	4.8	0	38688000	27553000	0	#DIV/0!	1	0	1	307	214
Q8WVZ9	Q8WVZ9	10	3	Kelch repeat and BTB domain-containing protein 7	KBTBD7	sp|Q8WVZ9|KBTB7_HUMAN Kelch repeat and BTB domain-containing protein 7 OS=Homo sapiens OX=9606 GN=KBTBD7 PE=1 SV=1	1	10	3	10	1	3	1	22.4	8.9	8.9	77.163	684	684	0	28.485	22.4	3.1	84602000	40215000	0	#DIV/0!	2	0	2	309	215;232;297;311;633;634;752;1137;1233;1545
Q92805	Q92805	5	5	Golgin subfamily A member 1	GOLGA1	sp|Q92805|GOGA1_HUMAN Golgin subfamily A member 1 OS=Homo sapiens OX=9606 GN=GOLGA1 PE=1 SV=3	1	5	5	5	0	5	0	11.1	11.1	11.1	88.183	767	767	0	77.169	11.1	0	157410000	112110000	0	#DIV/0!	5	0	5	312	30;282;306;625;1514
Q92841	Q92841	4	3	Probable ATP-dependent RNA helicase DDX17	DDX17	sp|Q92841|DDX17_HUMAN Probable ATP-dependent RNA helicase DDX17 OS=Homo sapiens OX=9606 GN=DDX17 PE=1 SV=2	1	4	3	4	1	3	0	7.5	7.5	5.9	80.272	729	729	0	31.688	7.5	1.6	171030000	104390000	0	#DIV/0!	3	1	4	313	96;899;1332;1462
Q96B23	Q96B23	1	1	Uncharacterized protein C18orf25	C18orf25	sp|Q96B23|CR025_HUMAN Uncharacterized protein C18orf25 OS=Homo sapiens OX=9606 GN=C18orf25 PE=1 SV=3	1	1	1	1	0	1	0	5.4	5.4	5.4	43.395	404	404	0	9.1355	5.4	0	10564000	7523800	0	#DIV/0!	1	0	1	314	114
Q96CP2;Q4VC44	Q96CP2	3;1	3;1	FLYWCH family member 2	FLYWCH2	sp|Q96CP2|FWCH2_HUMAN FLYWCH family member 2 OS=Homo sapiens OX=9606 GN=FLYWCH2 PE=1 SV=1	2	3	3	3	0	3	0	32.9	32.9	32.9	14.563	140	140;716	0	40.943	32.9	0	908640000	647130000	0	#DIV/0!	5	0	5	315	59;121;1051
Q96EV8	Q96EV8	2	2	Dysbindin	DTNBP1	sp|Q96EV8|DTBP1_HUMAN Dysbindin OS=Homo sapiens OX=9606 GN=DTNBP1 PE=1 SV=1	1	2	2	2	0	2	0	6.6	6.6	6.6	39.493	351	351	0	18.779	6.6	0	112730000	80285000	0	#DIV/0!	2	0	2	317	847;1596
Q96H79	Q96H79	1	1	Zinc finger CCCH-type antiviral protein 1-like	ZC3HAV1L	sp|Q96H79|ZCCHL_HUMAN Zinc finger CCCH-type antiviral protein 1-like OS=Homo sapiens OX=9606 GN=ZC3HAV1L PE=1 SV=2	1	1	1	1	0	1	0	7.7	7.7	7.7	32.962	300	300	0	22.618	7.7	0	45285000	32252000	0	#DIV/0!	1	0	1	319	1085
Q96JG8	Q96JG8	1	1	Melanoma-associated antigen D4	MAGED4	sp|Q96JG8|MAGD4_HUMAN Melanoma-associated antigen D4 OS=Homo sapiens OX=9606 GN=MAGED4 PE=1 SV=3	1	1	1	1	0	1	0	3.5	3.5	3.5	81.377	741	741	0	6.8106	3.5	0	4371500	3113300	0	#DIV/0!	1	0	1	320	1141
Q9BQ61	Q9BQ61	2	2	Uncharacterized protein C19orf43	C19orf43	sp|Q9BQ61|TRIR_HUMAN Telomerase RNA component interacting RNase OS=Homo sapiens OX=9606 GN=TRIR PE=1 SV=1	1	2	2	2	1	2	1	14.8	14.8	14.8	18.419	176	176	0	11.123	14.8	14.8	16148000	10644000	0	#DIV/0!	2	0	2	323	1072;1114
Q9BZH6	Q9BZH6	36	36	WD repeat-containing protein 11	WDR11	sp|Q9BZH6|WDR11_HUMAN WD repeat-containing protein 11 OS=Homo sapiens OX=9606 GN=WDR11 PE=1 SV=1	1	36	36	36	0	36	0	43.6	43.6	43.6	136.68	1224	1224	0	323.31	43.6	0	5576000000	3855900000	0	#DIV/0!	48	0	48	325	17;140;189;195;196;266;300;335;382;423;469;599;695;721;790;829;857;862;918;956;966;970;973;998;999;1023;1048;1129;1171;1291;1315;1344;1484;1534;1564;1584
Q9C0K7	Q9C0K7	1	1	STE20-related kinase adapter protein beta	STRADB	sp|Q9C0K7|STRAB_HUMAN STE20-related kinase adapter protein beta OS=Homo sapiens OX=9606 GN=STRADB PE=1 SV=1	1	1	1	1	0	1	0	2.2	2.2	2.2	47.026	418	418	0	6.2371	2.2	0	26688000	19007000	0	#DIV/0!	1	0	1	327	138
Q9H3G5	Q9H3G5	1	1	Probable serine carboxypeptidase CPVL	CPVL	sp|Q9H3G5|CPVL_HUMAN Probable serine carboxypeptidase CPVL OS=Homo sapiens OX=9606 GN=CPVL PE=1 SV=2	1	1	1	1	0	1	0	2.7	2.7	2.7	54.163	476	476	0	7.0307	2.7	0	23984000	17081000	0	#DIV/0!	0	0	0	328	436
Q9H3P7	Q9H3P7	2	2	Golgi resident protein GCP60	ACBD3	sp|Q9H3P7|GCP60_HUMAN Golgi resident protein GCP60 OS=Homo sapiens OX=9606 GN=ACBD3 PE=1 SV=4	1	2	2	2	0	2	0	7.6	7.6	7.6	60.593	528	528	0	12.146	7.6	0	3909200	2784100	0	#DIV/0!	2	0	2	329	474;1112
Q9H7Z7	Q9H7Z7	1	1	Prostaglandin E synthase 2;Prostaglandin E synthase 2 truncated form	PTGES2	sp|Q9H7Z7|PGES2_HUMAN Prostaglandin E synthase 2 OS=Homo sapiens OX=9606 GN=PTGES2 PE=1 SV=1	1	1	1	1	0	1	0	5	5	5	41.943	377	377	0	7.0692	5	0	23687000	16870000	0	#DIV/0!	1	0	1	331	44
Q9HAS0	Q9HAS0	5	5	Protein Njmu-R1	C17orf75	sp|Q9HAS0|NJMU_HUMAN Protein Njmu-R1 OS=Homo sapiens OX=9606 GN=C17orf75 PE=1 SV=2	1	5	5	5	0	5	0	12.1	12.1	12.1	44.621	396	396	0	31.184	12.1	0	427830000	304700000	0	#DIV/0!	5	0	5	332	438;459;760;839;1029
Q9HD26	Q9HD26	2	2	Golgi-associated PDZ and coiled-coil motif-containing protein	GOPC	sp|Q9HD26|GOPC_HUMAN Golgi-associated PDZ and coiled-coil motif-containing protein OS=Homo sapiens OX=9606 GN=GOPC PE=1 SV=1	1	2	2	2	0	2	0	6.1	6.1	6.1	50.519	462	462	0	19.443	6.1	0	81769000	58235000	0	#DIV/0!	2	0	2	333	236;267
Q9NQA3;C4AMC7;Q6VEQ5;A8K0Z3;A8MWX3	Q9NQA3;C4AMC7;Q6VEQ5;A8K0Z3	3;2;2;2;1	3;2;2;2;1	WAS protein family homolog 6;Putative WAS protein family homolog 3;WAS protein family homolog 2;WAS protein family homolog 1	WASH6P;WASH3P;WASH2P;WASH1	sp|Q9NQA3|WASH6_HUMAN WAS protein family homolog 6 OS=Homo sapiens OX=9606 GN=WASH6P PE=1 SV=3;sp|C4AMC7|WASH3_HUMAN Putative WAS protein family homolog 3 OS=Homo sapiens OX=9606 GN=WASH3P PE=1 SV=2;sp|Q6VEQ5|WASH2_HUMAN WAS protein family homolog 2 OS=Hom	5	3	3	3	0	3	0	10.1	10.1	10.1	47.989	447	447;463;465;465;477	0	28.311	10.1	0	29041000	20683000	0	#DIV/0!	2	0	2	334	766;871;1068
Q9NZI8	Q9NZI8	2	2	Insulin-like growth factor 2 mRNA-binding protein 1	IGF2BP1	sp|Q9NZI8|IF2B1_HUMAN Insulin-like growth factor 2 mRNA-binding protein 1 OS=Homo sapiens OX=9606 GN=IGF2BP1 PE=1 SV=2	1	2	2	2	0	2	0	4.7	4.7	4.7	63.48	577	577	0	14.016	4.7	0	45553000	32442000	0	#DIV/0!	2	0	2	337	210;849
Q9UBB4	Q9UBB4	1	1	Ataxin-10	ATXN10	sp|Q9UBB4|ATX10_HUMAN Ataxin-10 OS=Homo sapiens OX=9606 GN=ATXN10 PE=1 SV=1	1	1	1	1	0	1	0	3.2	3.2	3.2	53.488	475	475	0	7.0513	3.2	0	12432000	8854300	0	#DIV/0!	1	0	1	340	1004
Q9UHI6	Q9UHI6	8	8	Probable ATP-dependent RNA helicase DDX20	DDX20	sp|Q9UHI6|DDX20_HUMAN Probable ATP-dependent RNA helicase DDX20 OS=Homo sapiens OX=9606 GN=DDX20 PE=1 SV=2	1	8	8	8	0	8	0	16.1	16.1	16.1	92.239	824	824	0	108.74	16.1	0	882960000	628840000	0	#DIV/0!	9	0	9	343	2;15;16;614;858;1025;1097;1314
Q9UL45	Q9UL45	2	2	Biogenesis of lysosome-related organelles complex 1 subunit 6	BLOC1S6	sp|Q9UL45|BL1S6_HUMAN Biogenesis of lysosome-related organelles complex 1 subunit 6 OS=Homo sapiens OX=9606 GN=BLOC1S6 PE=1 SV=1	1	2	2	2	0	2	0	24.4	24.4	24.4	19.743	172	172	0	30.992	24.4	0	58715000	41816000	0	#DIV/0!	3	0	3	344	134;1062
Q9UMS4	Q9UMS4	2	2	Pre-mRNA-processing factor 19	PRPF19	sp|Q9UMS4|PRP19_HUMAN Pre-mRNA-processing factor 19 OS=Homo sapiens OX=9606 GN=PRPF19 PE=1 SV=1	1	2	2	2	0	2	0	7.5	7.5	7.5	55.18	504	504	0	14.648	7.5	0	98705000	70297000	0	#DIV/0!	3	0	3	346	713;1383
Q9UNF1	Q9UNF1	3	3	Melanoma-associated antigen D2	MAGED2	sp|Q9UNF1|MAGD2_HUMAN Melanoma-associated antigen D2 OS=Homo sapiens OX=9606 GN=MAGED2 PE=1 SV=2	1	3	3	3	0	3	0	11.7	11.7	11.7	64.953	606	606	0	24.219	11.7	0	14625000	10416000	0	#DIV/0!	3	0	3	347	1;103;272
Q9Y376	Q9Y376	5	5	Calcium-binding protein 39	CAB39	sp|Q9Y376|CAB39_HUMAN Calcium-binding protein 39 OS=Homo sapiens OX=9606 GN=CAB39 PE=1 SV=1	1	5	5	5	0	5	0	15.5	15.5	15.5	39.869	341	341	0	32.752	15.5	0	213980000	152390000	0	#DIV/0!	4	0	4	350	217;395;792;823;980
Q9Y3C0	Q9Y3C0	1	1	WASH complex subunit CCDC53	CCDC53	sp|Q9Y3C0|WASC3_HUMAN WASH complex subunit 3 OS=Homo sapiens OX=9606 GN=WASHC3 PE=1 SV=1	1	1	1	1	0	1	0	7.2	7.2	7.2	21.172	194	194	0	6.8718	7.2	0	15056000	10723000	0	#DIV/0!	0	0	0	352	619
Q9Y3C6	Q9Y3C6	3	3	Peptidyl-prolyl cis-trans isomerase-like 1	PPIL1	sp|Q9Y3C6|PPIL1_HUMAN Peptidyl-prolyl cis-trans isomerase-like 1 OS=Homo sapiens OX=9606 GN=PPIL1 PE=1 SV=1	1	3	3	3	0	3	0	25.3	25.3	25.3	18.237	166	166	0	39.523	25.3	0	594100000	423110000	0	#DIV/0!	4	0	4	353	172;1077;1441
Q9Y3F4	Q9Y3F4	3	3	Serine-threonine kinase receptor-associated protein	STRAP	sp|Q9Y3F4|STRAP_HUMAN Serine-threonine kinase receptor-associated protein OS=Homo sapiens OX=9606 GN=STRAP PE=1 SV=1	1	3	3	3	0	3	0	11.7	11.7	11.7	38.438	350	350	0	67.478	11.7	0	67155000	47827000	0	#DIV/0!	2	0	2	354	251;655;1378
Q9Y478	Q9Y478	1	1	5-AMP-activated protein kinase subunit beta-1	PRKAB1	sp|Q9Y478|AAKB1_HUMAN 5-AMP-activated protein kinase subunit beta-1 OS=Homo sapiens OX=9606 GN=PRKAB1 PE=1 SV=4	1	1	1	1	0	1	0	5.9	5.9	5.9	30.382	270	270	0	6.5271	5.9	0	28899000	20582000	0	#DIV/0!	1	0	1	355	98
Q9Y4P3	Q9Y4P3	1	1	Transducin beta-like protein 2	TBL2	sp|Q9Y4P3|TBL2_HUMAN Transducin beta-like protein 2 OS=Homo sapiens OX=9606 GN=TBL2 PE=1 SV=1	1	1	1	1	0	1	0	2.9	2.9	2.9	49.797	447	447	0	11.445	2.9	0	20895000	14881000	0	#DIV/0!	0	0	0	358	875
Q9Y4U1	Q9Y4U1	4	4	Methylmalonic aciduria and homocystinuria type C protein	MMACHC	sp|Q9Y4U1|MMAC_HUMAN Methylmalonic aciduria and homocystinuria type C protein OS=Homo sapiens OX=9606 GN=MMACHC PE=1 SV=3	1	4	4	3	2	3	2	22.7	22.7	22.7	31.728	282	282	0	31.481	17	15.6	248360000	58494000	0	#DIV/0!	5	2	7	359	367;502;730;1071
Q9Y5M8	Q9Y5M8	1	1	Signal recognition particle receptor subunit beta	SRPRB	sp|Q9Y5M8|SRPRB_HUMAN Signal recognition particle receptor subunit beta OS=Homo sapiens OX=9606 GN=SRPRB PE=1 SV=3	1	1	1	1	0	1	0	7	7	7	29.702	271	271	0	26.783	7	0	44266000	31526000	0	#DIV/0!	1	0	1	360	1154
Q9NUY8	Q9NUY8	53	53	TBC1 domain family member 23	TBC1D23	sp|Q9NUY8|TBC23_HUMAN TBC1 domain family member 23 OS=Homo sapiens OX=9606 GN=TBC1D23 PE=1 SV=3	1	53	53	52	12	52	12	72.4	72.4	72.4	78.321	699	699	0	323.31	72.4	15.9	375490000000	245510000000	583770000	420.559	295	5	300	335	35;71;164;191;204;245;284;314;332;333;338;344;362;363;421;422;456;483;500;526;527;548;549;659;663;678;679;684;827;828;977;978;984;1039;1050;1052;1060;1061;1113;1115;1116;1169;1221;1230;1269;1286;1454;1566;1567;1581;1582;1598;1599
P15924	P15924	11	11	Desmoplakin	DSP	sp|P15924|DESP_HUMAN Desmoplakin OS=Homo sapiens OX=9606 GN=DSP PE=1 SV=3	1	11	11	11	2	11	2	5.5	5.5	5.5	331.77	2871	2871	0	109.22	5.5	1.2	594440000	413390000	13669000	30.2429	13	0	13	110	38;142;143;316;374;815;1000;1100;1159;1285;1565
P11021;REV__Q9NXD2	P11021	28;1	27;1	78 kDa glucose-regulated protein	HSPA5	sp|P11021|BIP_HUMAN Endoplasmic reticulum chaperone BiP OS=Homo sapiens OX=9606 GN=HSPA5 PE=1 SV=2	2	28	27	28	9	27	8	45.1	45.1	45.1	72.332	654	654;777	0	323.31	45.1	18.3	8590500000	5904700000	297340000	19.8584	39	3	42	95	70;157;205;250;286;355;560;563;584;586;620;641;643;683;704;705;712;919;920;937;1014;1165;1252;1310;1328;1389;1517;1533
P11142;P54652	P11142	31;10	28;7	Heat shock cognate 71 kDa protein	HSPA8	sp|P11142|HSP7C_HUMAN Heat shock cognate 71 kDa protein OS=Homo sapiens OX=9606 GN=HSPA8 PE=1 SV=1	2	31	28	31	14	28	12	50	50	46.6	70.897	646	646;639	0	323.31	50	25.2	32205000000	19553000000	1599600000	12.2237	66	8	74	96	109;156;206;269;348;354;358;471;493;494;540;541;584;585;747;840;935;954;1016;1018;1022;1123;1131;1179;1195;1253;1274;1375;1386;1506;1507
P38646	P38646	16	16	Stress-70 protein, mitochondrial	HSPA9	sp|P38646|GRP75_HUMAN Stress-70 protein, mitochondrial OS=Homo sapiens OX=9606 GN=HSPA9 PE=1 SV=2	1	16	16	16	7	16	7	31.2	31.2	31.2	73.68	679	679	0	323.31	31.2	14.7	5019000000	3095300000	576330000	5.37071	26	6	32	150	104;155;310;313;706;825;924;933;960;1166;1254;1280;1374;1452;1453;1504
P42684	P42684	4	4	Abelson tyrosine-protein kinase 2	ABL2	sp|P42684|ABL2_HUMAN Tyrosine-protein kinase ABL2 OS=Homo sapiens OX=9606 GN=ABL2 PE=1 SV=1	1	4	4	4	2	4	2	6.1	6.1	6.1	128.34	1182	1182	0	23.966	6.1	2.5	177820000	116320000	23953000	4.85618	5	0	5	159	12;402;845;1385
Q92598	Q92598	7	6	Heat shock protein 105 kDa	HSPH1	sp|Q92598|HS105_HUMAN Heat shock protein 105 kDa OS=Homo sapiens OX=9606 GN=HSPH1 PE=1 SV=1	1	7	6	6	4	6	3	11.3	11.3	9.7	96.864	858	858	0	44.363	9.7	6.4	500270000	315220000	70800000	4.45226	6	1	7	310	52;187;562;1015;1070;1420;1468
P05141;P12235;Q9H0C2	P05141;P12235	5;3;2	2;0;0	ADP/ATP translocase 2;ADP/ATP translocase 2, N-terminally processed;ADP/ATP translocase 1	SLC25A5;SLC25A4	sp|P05141|ADT2_HUMAN ADP/ATP translocase 2 OS=Homo sapiens OX=9606 GN=SLC25A5 PE=1 SV=7;sp|P12235|ADT1_HUMAN ADP/ATP translocase 1 OS=Homo sapiens OX=9606 GN=SLC25A4 PE=1 SV=4	3	5	2	5	4	2	2	16.4	16.4	6.4	32.852	298	298;298;315	0	43.227	16.4	13.8	799540000	516410000	123780000	4.172	5	2	7	75	470;836;1086;1300;1561
P62424	P62424	4	4	60S ribosomal protein L7a	RPL7A	sp|P62424|RL7A_HUMAN 60S ribosomal protein L7a OS=Homo sapiens OX=9606 GN=RPL7A PE=1 SV=2	1	4	4	3	3	3	3	13.5	13.5	13.5	29.995	266	266	0	23.579	13.2	13.5	409420000	238680000	64162000	3.71996	3	1	4	224	55;56;968;1352
P0DMV9;P0DMV8	P0DMV9;P0DMV8	22;22	11;11	Heat shock 70 kDa protein 1B;Heat shock 70 kDa protein 1A	HSPA1B;HSPA1A	sp|P0DMV9|HS71B_HUMAN Heat shock 70 kDa protein 1B OS=Homo sapiens OX=9606 GN=HSPA1B PE=1 SV=1;sp|P0DMV8|HS71A_HUMAN Heat shock 70 kDa protein 1A OS=Homo sapiens OX=9606 GN=HSPA1A PE=1 SV=1	2	22	11	21	17	10	6	45.2	43.2	24.5	70.051	641	641;641	0	323.31	43.1	31.8	9246600000	5281600000	1525200000	3.46289	36	10	46	91	3;49;106;108;123;158;207;270;288;353;542;587;665;841;906;907;936;959;1017;1194;1375;1573
P68363;Q9BQE3;Q71U36;P0DPH8;P0DPH7;P68366;Q9NY65;Q6PEY2;Q9H853;A6NHL2	P68363;Q9BQE3;Q71U36;P0DPH8;P0DPH7;P68366;Q9NY65;Q6PEY2	14;12;12;10;10;10;8;7;1;1	14;12;12;10;10;10;8;7;1;1	Tubulin alpha-1B chain;Tubulin alpha-1C chain;Tubulin alpha-1A chain;Tubulin alpha-4A chain;Tubulin alpha-8 chain;Tubulin alpha-3E chain	TUBA1B;TUBA1C;TUBA1A;TUBA4A;TUBA8;TUBA3E	sp|P68363|TBA1B_HUMAN Tubulin alpha-1B chain OS=Homo sapiens OX=9606 GN=TUBA1B PE=1 SV=1;sp|Q9BQE3|TBA1C_HUMAN Tubulin alpha-1C chain OS=Homo sapiens OX=9606 GN=TUBA1C PE=1 SV=1;sp|Q71U36|TBA1A_HUMAN Tubulin alpha-1A chain OS=Homo sapiens OX=9606 GN=TUBA1A	10	14	14	14	9	14	9	39.7	39.7	39.7	50.151	451	451;449;451;450;450;448;449;450;241;446	0	303.06	39.7	26.4	5290800000	3095000000	1002100000	3.08851	21	6	27	242	132;137;221;241;274;349;796;891;993;1095;1096;1199;1323;1439
P40429;Q6NVV1	P40429;Q6NVV1	2;1	2;1	60S ribosomal protein L13a;Putative 60S ribosomal protein L13a protein RPL13AP3	RPL13A;RPL13AP3	sp|P40429|RL13A_HUMAN 60S ribosomal protein L13a OS=Homo sapiens OX=9606 GN=RPL13A PE=1 SV=2;sp|Q6NVV1|R13P3_HUMAN Putative 60S ribosomal protein L13a protein RPL13AP3 OS=Homo sapiens OX=9606 GN=RPL13AP3 PE=5 SV=1	2	2	2	2	2	2	2	8.4	8.4	8.4	23.577	203	203;102	0	16.783	8.4	8.4	427690000	252260000	81758000	3.08545	2	1	3	154	1577;1594
P31943;P55795	P31943;P55795	5;3	3;2	Heterogeneous nuclear ribonucleoprotein H;Heterogeneous nuclear ribonucleoprotein H, N-terminally processed;Heterogeneous nuclear ribonucleoprotein H2	HNRNPH1;HNRNPH2	sp|P31943|HNRH1_HUMAN Heterogeneous nuclear ribonucleoprotein H OS=Homo sapiens OX=9606 GN=HNRNPH1 PE=1 SV=4;sp|P55795|HNRH2_HUMAN Heterogeneous nuclear ribonucleoprotein H2 OS=Homo sapiens OX=9606 GN=HNRNPH2 PE=1 SV=1	2	5	3	4	5	2	3	18	18	12	49.229	449	449;449	0	48.657	13.4	18	145880000	84521000	29179000	2.89664	5	2	7	141	126;539;1278;1442;1516
P62753	P62753	3	3	40S ribosomal protein S6	RPS6	sp|P62753|RS6_HUMAN 40S ribosomal protein S6 OS=Homo sapiens OX=9606 GN=RPS6 PE=1 SV=1	1	3	3	3	2	3	2	14.1	14.1	14.1	28.68	249	249	0	68.951	14.1	9.2	350920000	193400000	67085000	2.88291	3	1	4	226	182;794;929
P14923	P14923	6	6	Junction plakoglobin	JUP	sp|P14923|PLAK_HUMAN Junction plakoglobin OS=Homo sapiens OX=9606 GN=JUP PE=1 SV=3	1	6	6	6	1	6	1	8.9	8.9	8.9	81.744	745	745	0	81.32	8.9	2.4	222400000	120470000	43476000	2.77095	6	1	7	108	628;724;860;991;1003;1346
P36578	P36578	8	8	60S ribosomal protein L4	RPL4	sp|P36578|RL4_HUMAN 60S ribosomal protein L4 OS=Homo sapiens OX=9606 GN=RPL4 PE=1 SV=5	1	8	8	8	5	8	5	23.9	23.9	23.9	47.697	427	427	0	63.416	23.9	16.4	575300000	326460000	120350000	2.71259	8	2	10	148	0;97;558;687;934;979;1036;1111
Q92609	Q92609	6	6	TBC1 domain family member 5	TBC1D5	sp|Q92609|TBCD5_HUMAN TBC1 domain family member 5 OS=Homo sapiens OX=9606 GN=TBC1D5 PE=1 SV=1	1	6	6	6	5	6	5	14.6	14.6	14.6	89.003	795	795	0	172.02	14.6	10.6	1142300000	643780000	238180000	2.70291	7	5	12	311	212;694;981;1364;1483;1512
P23396	P23396	9	9	40S ribosomal protein S3	RPS3	sp|P23396|RS3_HUMAN 40S ribosomal protein S3 OS=Homo sapiens OX=9606 GN=RPS3 PE=1 SV=2	1	9	9	9	3	9	3	48.1	48.1	48.1	26.688	243	243	0	82.847	48.1	14.4	1169700000	602930000	247150000	2.43953	9	1	10	125	37;169;285;364;406;437;698;824;1308
P62987;P62979;P0CG47;P0CG48	P62987;P62979;P0CG47;P0CG48	4;4;4;4	4;4;4;4	Ubiquitin-60S ribosomal protein L40;Ubiquitin;60S ribosomal protein L40;Ubiquitin-40S ribosomal protein S27a;Ubiquitin;40S ribosomal protein S27a;Polyubiquitin-B;Ubiquitin;Polyubiquitin-C;Ubiquitin	UBA52;RPS27A;UBB;UBC	sp|P62987|RL40_HUMAN Ubiquitin-60S ribosomal protein L40 OS=Homo sapiens OX=9606 GN=UBA52 PE=1 SV=2;sp|P62979|RS27A_HUMAN Ubiquitin-40S ribosomal protein S27a OS=Homo sapiens OX=9606 GN=RPS27A PE=1 SV=2;sp|P0CG47|UBB_HUMAN Polyubiquitin-B OS=Homo sapiens O	4	4	4	4	3	4	3	36.7	36.7	36.7	14.728	128	128;156;229;685	0	56.821	36.7	29.7	746310000	399370000	169850000	2.35131	6	2	8	90	320;617;1324;1343
P26373	P26373	3	3	60S ribosomal protein L13	RPL13	sp|P26373|RL13_HUMAN 60S ribosomal protein L13 OS=Homo sapiens OX=9606 GN=RPL13 PE=1 SV=4	1	3	3	3	3	3	3	15.2	15.2	15.2	24.261	211	211	0	40.466	15.2	15.2	742850000	406630000	173090000	2.34924	3	3	6	130	428;736;1275
P62906	P62906	3	3	60S ribosomal protein L10a	RPL10A	sp|P62906|RL10A_HUMAN 60S ribosomal protein L10a OS=Homo sapiens OX=9606 GN=RPL10A PE=1 SV=2	1	3	3	3	2	3	2	18.9	18.9	18.9	24.831	217	217	0	23.819	18.9	12.4	260150000	124670000	55961000	2.2278	5	0	5	232	133;392;714
Q07020	Q07020	2	2	60S ribosomal protein L18	RPL18	sp|Q07020|RL18_HUMAN 60S ribosomal protein L18 OS=Homo sapiens OX=9606 GN=RPL18 PE=1 SV=2	1	2	2	2	2	2	2	13.8	13.8	13.8	21.634	188	188	0	32.887	13.8	13.8	359830000	191510000	89720000	2.13453	2	0	2	264	608;1298
P19338	P19338	9	9	Nucleolin	NCL	sp|P19338|NUCL_HUMAN Nucleolin OS=Homo sapiens OX=9606 GN=NCL PE=1 SV=3	1	9	9	9	7	9	7	15.8	15.8	15.8	76.613	710	710	0	91.836	15.8	12.7	720970000	376710000	177690000	2.12004	9	3	12	119	331;448;464;465;666;761;963;1345;1422
P05388;Q8NHW5	P05388;Q8NHW5	4;3	4;3	60S acidic ribosomal protein P0;60S acidic ribosomal protein P0-like	RPLP0;RPLP0P6	sp|P05388|RLA0_HUMAN 60S acidic ribosomal protein P0 OS=Homo sapiens OX=9606 GN=RPLP0 PE=1 SV=1;sp|Q8NHW5|RLA0L_HUMAN 60S acidic ribosomal protein P0-like OS=Homo sapiens OX=9606 GN=RPLP0P6 PE=5 SV=1	2	4	4	4	3	4	3	20.8	20.8	20.8	34.273	317	317;317	0	43.886	20.8	17	445120000	228300000	115510000	1.97645	5	4	9	78	41;492;588;1365
P62241	P62241	5	5	40S ribosomal protein S8	RPS8	sp|P62241|RS8_HUMAN 40S ribosomal protein S8 OS=Homo sapiens OX=9606 GN=RPS8 PE=1 SV=2	1	5	5	5	4	5	4	28.4	28.4	28.4	24.205	208	208	0	103.06	28.4	25	902680000	460870000	262870000	1.75322	6	1	7	214	287;583;637;897;1128
P68371;P04350	P68371;P04350	17;12	2;1	Tubulin beta-4B chain;Tubulin beta-4A chain	TUBB4B;TUBB4A	sp|P68371|TBB4B_HUMAN Tubulin beta-4B chain OS=Homo sapiens OX=9606 GN=TUBB4B PE=1 SV=1;sp|P04350|TBB4A_HUMAN Tubulin beta-4A chain OS=Homo sapiens OX=9606 GN=TUBB4A PE=1 SV=2	2	17	2	16	11	2	0	49.4	49.4	6.5	49.83	445	445;444	0	323.31	45.6	31.2	5225700000	2354500000	1354700000	1.73802	29	14	43	243	91;139;279;329;388;447;610;611;623;629;686;739;789;948;1024;1185;1585
P62280	P62280	4	4	40S ribosomal protein S11	RPS11	sp|P62280|RS11_HUMAN 40S ribosomal protein S11 OS=Homo sapiens OX=9606 GN=RPS11 PE=1 SV=3	1	4	4	4	3	4	3	27.8	27.8	27.8	18.431	158	158	0	31.051	27.8	23.4	112500000	61906000	36952000	1.67531	4	3	7	221	20;224;235;1130
P18621	P18621	3	3	60S ribosomal protein L17	RPL17	sp|P18621|RL17_HUMAN 60S ribosomal protein L17 OS=Homo sapiens OX=9606 GN=RPL17 PE=1 SV=3	1	3	3	3	2	3	2	21.7	21.7	21.7	21.397	184	184	0	33.607	21.7	13	230840000	112830000	68450000	1.64836	5	3	8	118	308;458;1156
P08238;P07900;Q14568;P14625	P08238	6;2;1;1	5;1;0;1	Heat shock protein HSP 90-beta	HSP90AB1	sp|P08238|HS90B_HUMAN Heat shock protein HSP 90-beta OS=Homo sapiens OX=9606 GN=HSP90AB1 PE=1 SV=4	4	6	5	6	4	5	3	8.4	8.4	6.8	83.263	724	724;732;343;803	0	57.435	8.4	6.2	774810000	370410000	230290000	1.60845	3	3	6	86	25;82;291;501;518;673
P18124	P18124	5	5	60S ribosomal protein L7	RPL7	sp|P18124|RL7_HUMAN 60S ribosomal protein L7 OS=Homo sapiens OX=9606 GN=RPL7 PE=1 SV=1	1	5	5	5	3	5	3	23	23	23	29.225	248	248	0	36.594	23	12.5	658960000	326470000	203020000	1.60807	4	3	7	117	550;649;657;708;1372
P15880	P15880	4	4	40S ribosomal protein S2	RPS2	sp|P15880|RS2_HUMAN 40S ribosomal protein S2 OS=Homo sapiens OX=9606 GN=RPS2 PE=1 SV=2	1	4	4	4	2	4	2	18.1	18.1	18.1	31.324	293	293	0	42.67	18.1	8.5	636900000	307390000	199560000	1.54034	5	1	6	109	48;1217;1249;1391
P83731	P83731	2	2	60S ribosomal protein L24	RPL24	sp|P83731|RL24_HUMAN 60S ribosomal protein L24 OS=Homo sapiens OX=9606 GN=RPL24 PE=1 SV=1	1	2	2	2	2	2	2	14	14	14	17.779	157	157	0	17.862	14	14	325680000	157860000	103130000	1.53069	2	1	3	250	68;1087
P62269	P62269	5	5	40S ribosomal protein S18	RPS18	sp|P62269|RS18_HUMAN 40S ribosomal protein S18 OS=Homo sapiens OX=9606 GN=RPS18 PE=1 SV=3	1	5	5	4	5	4	5	28.9	28.9	28.9	17.718	152	152	0	36.209	24.3	28.9	571950000	289870000	190480000	1.52179	4	4	8	219	50;545;613;1229;1470
P62701;P22090;Q8TD47	P62701	8;3;1	8;3;1	40S ribosomal protein S4, X isoform	RPS4X	sp|P62701|RS4X_HUMAN 40S ribosomal protein S4, X isoform OS=Homo sapiens OX=9606 GN=RPS4X PE=1 SV=2	3	8	8	8	6	8	6	26.2	26.2	26.2	29.597	263	263;263;263	0	54.73	26.2	24.7	370990000	180270000	120900000	1.49107	7	3	10	225	240;312;450;530;577;877;884;1301
P62249	P62249	3	3	40S ribosomal protein S16	RPS16	sp|P62249|RS16_HUMAN 40S ribosomal protein S16 OS=Homo sapiens OX=9606 GN=RPS16 PE=1 SV=2	1	3	3	3	2	3	2	21.9	21.9	21.9	16.445	146	146	0	20.065	21.9	14.4	480200000	230880000	155590000	1.4839	2	2	4	215	275;475;821
P07437;A6NNZ2;Q9BUF5;CON__ENSEMBL:ENSBTAP00000025008;Q9H4B7	P07437	16;5;5;4;4	3;0;0;0;0	Tubulin beta chain	TUBB	sp|P07437|TBB5_HUMAN Tubulin beta chain OS=Homo sapiens OX=9606 GN=TUBB PE=1 SV=2	5	16	3	16	13	3	2	49.1	16.7	13.3	49.67	444	444;444;446;536;451	0	116.44	49.1	38.1	1615700000	760660000	515990000	1.47418	4	3	7	85	65;92;329;388;412;447;610;623;629;686;739;789;930;1024;1185;1585
P62913	P62913	4	4	60S ribosomal protein L11	RPL11	sp|P62913|RL11_HUMAN 60S ribosomal protein L11 OS=Homo sapiens OX=9606 GN=RPL11 PE=1 SV=2	1	4	4	4	2	4	2	23.6	23.6	23.6	20.252	178	178	0	35.64	23.6	14.6	564160000	271920000	185670000	1.46453	2	1	3	233	31;102;1464;1550
P46776	P46776	2	2	60S ribosomal protein L27a	RPL27A	sp|P46776|RL27A_HUMAN 60S ribosomal protein L27a OS=Homo sapiens OX=9606 GN=RPL27A PE=1 SV=2	1	2	2	2	2	2	2	14.2	14.2	14.2	16.561	148	148	0	13.086	14.2	14.2	615500000	290790000	201110000	1.44593	2	2	4	165	915;1312
P60866	P60866	3	3	40S ribosomal protein S20	RPS20	sp|P60866|RS20_HUMAN 40S ribosomal protein S20 OS=Homo sapiens OX=9606 GN=RPS20 PE=1 SV=1	1	3	3	3	1	3	1	20.2	20.2	20.2	13.373	119	119	0	20.852	20.2	10.1	606970000	287190000	199710000	1.43804	4	2	6	207	791;1138;1361
P07195;Q6ZMR3;P07864	P07195	5;1;1	4;0;0	L-lactate dehydrogenase B chain	LDHB	sp|P07195|LDHB_HUMAN L-lactate dehydrogenase B chain OS=Homo sapiens OX=9606 GN=LDHB PE=1 SV=2	3	5	4	5	4	4	3	16.8	16.8	13.2	36.638	334	334;332;332	0	32.567	16.8	12.6	863430000	397530000	300930000	1.321	6	2	8	82	647;653;801;955;1448
P62277	P62277	4	4	40S ribosomal protein S13	RPS13	sp|P62277|RS13_HUMAN 40S ribosomal protein S13 OS=Homo sapiens OX=9606 GN=RPS13 PE=1 SV=2	1	4	4	4	4	4	4	26.5	26.5	26.5	17.222	151	151	0	52.104	26.5	26.5	872970000	404790000	331630000	1.22061	6	5	11	220	455;466;670;900
P78371	P78371	2	2	T-complex protein 1 subunit beta	CCT2	sp|P78371|TCPB_HUMAN T-complex protein 1 subunit beta OS=Homo sapiens OX=9606 GN=CCT2 PE=1 SV=4	1	2	2	2	2	2	2	4.5	4.5	4.5	57.488	535	535	0	13.688	4.5	4.5	109640000	47773000	42037000	1.13645	1	2	3	248	120;419
P10809	P10809	6	6	60 kDa heat shock protein, mitochondrial	HSPD1	sp|P10809|CH60_HUMAN 60 kDa heat shock protein, mitochondrial OS=Homo sapiens OX=9606 GN=HSPD1 PE=1 SV=2	1	6	6	3	5	3	5	17.6	17.6	17.6	61.054	573	573	0	38.008	9.1	13.3	158410000	72164000	66054000	1.0925	3	4	7	94	84;636;910;1340;1379;1440
P26641	P26641	29	29	Elongation factor 1-gamma	EEF1G	sp|P26641|EF1G_HUMAN Elongation factor 1-gamma OS=Homo sapiens OX=9606 GN=EEF1G PE=1 SV=3	1	29	29	27	29	27	29	73	73	73	50.118	437	437	0	323.31	57.4	73	108860000000	46053000000	43360000000	1.06211	55	61	116	131	5;8;69;80;177;208;341;387;479;489;597;598;656;690;716;750;928;1064;1065;1127;1136;1276;1277;1311;1356;1475;1490;1540;1597
Q00839	Q00839	4	4	Heterogeneous nuclear ribonucleoprotein U	HNRNPU	sp|Q00839|HNRPU_HUMAN Heterogeneous nuclear ribonucleoprotein U OS=Homo sapiens OX=9606 GN=HNRNPU PE=1 SV=6	1	4	4	4	3	4	3	8.1	8.1	8.1	90.583	825	825	0	29.79	8.1	6.7	329280000	135810000	128940000	1.05328	5	2	7	255	283;969;1266;1590
P61247	P61247	2	2	40S ribosomal protein S3a	RPS3A	sp|P61247|RS3A_HUMAN 40S ribosomal protein S3a OS=Homo sapiens OX=9606 GN=RPS3A PE=1 SV=2	1	2	2	2	2	2	2	11	11	11	29.945	264	264	0	26.166	11	11	197280000	84455000	81017000	1.04244	2	1	3	208	795;1431
P46781	P46781	5	5	40S ribosomal protein S9	RPS9	sp|P46781|RS9_HUMAN 40S ribosomal protein S9 OS=Homo sapiens OX=9606 GN=RPS9 PE=1 SV=3	1	5	5	5	5	5	5	21.6	21.6	21.6	22.591	194	194	0	36.586	21.6	21.6	2422300000	995990000	956180000	1.04163	7	6	13	169	292;703;755;769;938
Q5VTE0;P68104	Q5VTE0;P68104	19;19	11;11	Putative elongation factor 1-alpha-like 3;Elongation factor 1-alpha 1	EEF1A1P5;EEF1A1	sp|Q5VTE0|EF1A3_HUMAN Putative elongation factor 1-alpha-like 3 OS=Homo sapiens OX=9606 GN=EEF1A1P5 PE=5 SV=1;sp|P68104|EF1A1_HUMAN Elongation factor 1-alpha 1 OS=Homo sapiens OX=9606 GN=EEF1A1 PE=1 SV=1	2	19	11	18	17	10	9	53.5	53.5	31.4	50.184	462	462;462	0	323.31	53.5	51.9	50449000000	18409000000	17764000000	1.03631	37	45	82	241	173;174;264;337;578;680;691;863;864;1005;1045;1099;1124;1180;1282;1316;1428;1553;1608
P46778	P46778	1	1	60S ribosomal protein L21	RPL21	sp|P46778|RL21_HUMAN 60S ribosomal protein L21 OS=Homo sapiens OX=9606 GN=RPL21 PE=1 SV=2	1	1	1	1	1	1	1	9.4	9.4	9.4	18.565	160	160	0	12.183	9.4	9.4	329050000	135060000	138220000	0.977138	1	2	3	167	1535
P05387	P05387	2	2	60S acidic ribosomal protein P2	RPLP2	sp|P05387|RLA2_HUMAN 60S acidic ribosomal protein P2 OS=Homo sapiens OX=9606 GN=RPLP2 PE=1 SV=1	1	2	2	2	2	2	2	24.3	24.3	24.3	11.665	115	115	0	12.221	24.3	24.3	185020000	76131000	78108000	0.974689	1	2	3	77	594;976
O43813	O43813	4	4	LanC-like protein 1	LANCL1	sp|O43813|LANC1_HUMAN Glutathione S-transferase LANCL1 OS=Homo sapiens OX=9606 GN=LANCL1 PE=1 SV=1	1	4	4	3	3	3	3	14.3	14.3	14.3	45.283	399	399	0	29.123	11	9	354370000	144690000	152040000	0.951657	2	3	5	48	47;555;1204;1212
Q06830;Q13162	Q06830	11;3	10;3	Peroxiredoxin-1	PRDX1	sp|Q06830|PRDX1_HUMAN Peroxiredoxin-1 OS=Homo sapiens OX=9606 GN=PRDX1 PE=1 SV=1	2	11	10	11	11	10	10	52.8	52.8	47.2	22.11	199	199;271	0	118.97	52.8	52.8	7233600000	3029300000	3459100000	0.875748	11	15	26	263	18;186;460;461;508;700;909;1083;1091;1284;1321
P02144	P02144	7	7	Myoglobin	MB	sp|P02144|MYG_HUMAN Myoglobin OS=Homo sapiens OX=9606 GN=MB PE=1 SV=2	1	7	7	6	6	6	6	44.8	44.8	44.8	17.184	154	154	0	79.375	44.2	44.8	3303900000	1327400000	1531100000	0.866958	8	9	17	66	78;445;506;507;529;669;1419
Q96S19	Q96S19	6	6	UPF0585 protein C16orf13	C16orf13	sp|Q96S19|MTL26_HUMAN Methyltransferase-like 26 OS=Homo sapiens OX=9606 GN=METTL26 PE=1 SV=2	1	6	6	6	5	6	5	36.8	36.8	36.8	22.578	204	204	0	65.371	36.8	31.9	787710000	283610000	345740000	0.820298	7	5	12	321	46;216;635;943;982;1465
P42766	P42766	3	3	60S ribosomal protein L35	RPL35	sp|P42766|RL35_HUMAN 60S ribosomal protein L35 OS=Homo sapiens OX=9606 GN=RPL35 PE=1 SV=2	1	3	3	3	2	3	2	26	26	26	14.551	123	123	0	22.406	26	17.9	302330000	111230000	137410000	0.809475	2	2	4	160	1093;1477;1574
P04406	P04406	7	7	Glyceraldehyde-3-phosphate dehydrogenase	GAPDH	sp|P04406|G3P_HUMAN Glyceraldehyde-3-phosphate dehydrogenase OS=Homo sapiens OX=9606 GN=GAPDH PE=1 SV=3	1	7	7	6	7	6	7	36.7	36.7	36.7	36.053	335	335	0	191.43	30.4	36.7	2910600000	1030900000	1274700000	0.808739	9	8	17	70	417;797;903;1449;1450;1496;1542
P46783;Q9NQ39	P46783	3;1	3;1	40S ribosomal protein S10	RPS10	sp|P46783|RS10_HUMAN 40S ribosomal protein S10 OS=Homo sapiens OX=9606 GN=RPS10 PE=1 SV=1	2	3	3	3	3	3	3	23	23	23	18.898	165	165;176	0	50.281	23	23	299570000	110990000	143510000	0.773396	1	3	4	171	28;227;546
P28161	P28161	30	20	Glutathione S-transferase Mu 2	GSTM2	sp|P28161|GSTM2_HUMAN Glutathione S-transferase Mu 2 OS=Homo sapiens OX=9606 GN=GSTM2 PE=1 SV=2	1	30	20	30	30	20	20	94	94	69.7	25.744	218	218	0	323.31	94	94	276630000000	78159000000	103420000000	0.755744	110	108	218	134	244;307;356;357;372;384;454;522;523;639;645;674;675;717;742;786;787;806;832;833;925;926;931;1019;1020;1054;1059;1110;1257;1602
P09211	P09211	15	15	Glutathione S-transferase P	GSTP1	sp|P09211|GSTP1_HUMAN Glutathione S-transferase P OS=Homo sapiens OX=9606 GN=GSTP1 PE=1 SV=2	1	15	15	14	14	14	14	63.8	63.8	63.8	23.356	210	210	0	323.31	63.8	61.4	236020000000	76368000000	104130000000	0.733391	98	90	188	89	42;43;88;113;168;209;247;393;939;940;945;1043;1055;1335;1336
Q99714	Q99714	4	4	3-hydroxyacyl-CoA dehydrogenase type-2	HSD17B10	sp|Q99714|HCD2_HUMAN 3-hydroxyacyl-CoA dehydrogenase type-2 OS=Homo sapiens OX=9606 GN=HSD17B10 PE=1 SV=3	1	4	4	2	4	2	4	27.2	27.2	27.2	26.923	261	261	0	40.222	10.7	27.2	47809000	18627000	26305000	0.708116	0	4	4	322	190;467;902;1486
P61978	P61978	7	7	Heterogeneous nuclear ribonucleoprotein K	HNRNPK	sp|P61978|HNRPK_HUMAN Heterogeneous nuclear ribonucleoprotein K OS=Homo sapiens OX=9606 GN=HNRNPK PE=1 SV=1	1	7	7	7	6	7	6	24.2	24.2	24.2	50.976	463	463	0	90.558	24.2	22	396900000	137950000	195170000	0.70682	6	5	11	212	490;592;606;826;1001;1304;1527
P63261;P60709;P68133;P68032;Q6S8J3;A5A3E0;P63267;P62736;P0CG38;Q9BYX7;P0CG39;Q562R1	P63261;P60709;P68133;P68032;Q6S8J3;A5A3E0	9;9;5;5;5;5;4;4;4;3;2;1	9;9;5;5;5;5;4;4;4;3;2;1	Actin, cytoplasmic 2;Actin, cytoplasmic 2, N-terminally processed;Actin, cytoplasmic 1;Actin, cytoplasmic 1, N-terminally processed;Actin, alpha skeletal muscle;Actin, alpha cardiac muscle 1;POTE ankyrin domain family member E;POTE ankyrin domain family member F	ACTG1;ACTB;ACTA1;ACTC1;POTEE;POTEF	sp|P63261|ACTG_HUMAN Actin, cytoplasmic 2 OS=Homo sapiens OX=9606 GN=ACTG1 PE=1 SV=1;sp|P60709|ACTB_HUMAN Actin, cytoplasmic 1 OS=Homo sapiens OX=9606 GN=ACTB PE=1 SV=1;sp|P68133|ACTS_HUMAN Actin, alpha skeletal muscle OS=Homo sapiens OX=9606 GN=ACTA1 PE=1	12	9	9	6	8	6	8	34.9	34.9	34.9	41.792	375	375;375;377;377;1075;1075;376;377;1075;375;1038;376	0	162.66	18.4	32	2262400000	798920000	1136800000	0.70278	7	10	17	205	135;136;200;278;654;1075;1289;1371;1401
P22314	P22314	4	4	Ubiquitin-like modifier-activating enzyme 1	UBA1	sp|P22314|UBA1_HUMAN Ubiquitin-like modifier-activating enzyme 1 OS=Homo sapiens OX=9606 GN=UBA1 PE=1 SV=3	1	4	4	3	3	3	3	6.1	6.1	6.1	117.85	1058	1058	0	30.378	4.6	4.4	109470000	38522000	55643000	0.692306	3	2	5	124	14;87;128;1226
P16152	P16152	36	33	Carbonyl reductase [NADPH] 1	CBR1	sp|P16152|CBR1_HUMAN Carbonyl reductase [NADPH] 1 OS=Homo sapiens OX=9606 GN=CBR1 PE=1 SV=3	1	36	33	34	34	31	32	91	91	86.3	30.375	277	277	0	323.31	88.8	90.6	1373500000000	353420000000	533100000000	0.662953	298	287	585	111	127;218;219;225;260;261;262;342;368;398;399;407;408;449;478;499;600;664;672;697;772;773;951;1163;1173;1174;1175;1242;1243;1244;1264;1265;1350;1393;1394;1530
P63173	P63173	3	3	60S ribosomal protein L38	RPL38	sp|P63173|RL38_HUMAN 60S ribosomal protein L38 OS=Homo sapiens OX=9606 GN=RPL38 PE=1 SV=2	1	3	3	3	2	3	2	34.3	34.3	34.3	8.2178	70	70	0	26.113	34.3	34.3	153820000	51848000	78286000	0.66229	3	0	3	237	557;1587;1588
P24534	P24534	8	7	Elongation factor 1-beta	EEF1B2	sp|P24534|EF1B_HUMAN Elongation factor 1-beta OS=Homo sapiens OX=9606 GN=EEF1B2 PE=1 SV=3	1	8	7	7	7	7	6	54.2	54.2	49.3	24.763	225	225	0	168.14	49.3	50.2	20753000000	6691300000	10108000000	0.661981	18	14	32	127	426;872;1197;1198;1237;1268;1290;1568
P21266	P21266	29	27	Glutathione S-transferase Mu 3	GSTM3	sp|P21266|GSTM3_HUMAN Glutathione S-transferase Mu 3 OS=Homo sapiens OX=9606 GN=GSTM3 PE=1 SV=3	1	29	27	27	26	25	24	86.2	86.2	83.1	26.559	225	225	0	323.31	82.7	84	307330000000	93840000000	142460000000	0.658711	96	73	169	121	149;371;403;453;524;543;544;565;626;645;676;677;743;744;748;808;809;830;831;895;985;1056;1078;1079;1152;1162;1256;1410;1601
Q00610;P53675	Q00610;P53675	5;3	5;3	Clathrin heavy chain 1;Clathrin heavy chain 2	CLTC;CLTCL1	sp|Q00610|CLH1_HUMAN Clathrin heavy chain 1 OS=Homo sapiens OX=9606 GN=CLTC PE=1 SV=5;sp|P53675|CLH2_HUMAN Clathrin heavy chain 2 OS=Homo sapiens OX=9606 GN=CLTCL1 PE=1 SV=2	2	5	5	3	5	3	5	3.8	3.8	3.8	191.61	1675	1675;1640	0	32.765	2.1	3.8	68563000	23101000	36677000	0.62985	3	4	7	254	45;652;850;1002;1010
O15217	O15217	12	12	Glutathione S-transferase A4	GSTA4	sp|O15217|GSTA4_HUMAN Glutathione S-transferase A4 OS=Homo sapiens OX=9606 GN=GSTA4 PE=1 SV=1	1	12	12	10	11	10	11	55.4	55.4	55.4	25.704	222	222	0	238.71	44.1	55.4	22339000000	6089600000	11032000000	0.551994	21	17	38	46	339;375;616;685;870;885;1192;1193;1388;1547;1562;1563
Q05639	Q05639	11	3	Elongation factor 1-alpha 2	EEF1A2	sp|Q05639|EF1A2_HUMAN Elongation factor 1-alpha 2 OS=Homo sapiens OX=9606 GN=EEF1A2 PE=1 SV=1	1	11	3	11	11	3	3	35.9	13.8	13.8	50.47	463	463	0	96.694	35.9	35.9	1559600000	425770000	789460000	0.539318	8	6	14	262	258;264;863;864;1005;1099;1124;1282;1316;1427;1607
P13639	P13639	11	11	Elongation factor 2	EEF2	sp|P13639|EF2_HUMAN Elongation factor 2 OS=Homo sapiens OX=9606 GN=EEF2 PE=1 SV=4	1	11	11	6	9	6	9	17.8	17.8	17.8	95.337	858	858	0	142.97	11.2	14.5	524070000	160370000	311670000	0.514551	6	11	17	102	110;147;324;446;660;681;1008;1044;1429;1544;1559
Q9P258	Q9P258	11	11	Protein RCC2	RCC2	sp|Q9P258|RCC2_HUMAN Protein RCC2 OS=Homo sapiens OX=9606 GN=RCC2 PE=1 SV=2	1	11	11	11	11	11	11	28.4	28.4	28.4	56.084	522	522	0	114.41	28.4	28.4	1583500000	463500000	927560000	0.499698	7	13	20	339	51;175;480;767;793;975;1326;1333;1387;1398;1434
Q03013	Q03013	20	10	Glutathione S-transferase Mu 4	GSTM4	sp|Q03013|GSTM4_HUMAN Glutathione S-transferase Mu 4 OS=Homo sapiens OX=9606 GN=GSTM4 PE=1 SV=3	1	20	10	20	20	10	10	84.4	61	47.2	25.561	218	218	0	323.31	84.4	84.4	11392000000	2601900000	5569200000	0.467195	24	36	60	260	356;357;383;453;566;567;627;644;717;785;805;832;833;1148;1235;1257;1406;1407;1411;1602
P27348	P27348	2	2	14-3-3 protein theta	YWHAQ	sp|P27348|1433T_HUMAN 14-3-3 protein theta OS=Homo sapiens OX=9606 GN=YWHAQ PE=1 SV=1	1	2	2	2	2	2	2	10.6	10.6	10.6	27.764	245	245	0	14.629	10.6	10.6	81086000	22901000	53060000	0.431606	1	2	3	132	141;1191
P07355;A6NMY6	P07355;A6NMY6	6;5	6;5	Annexin A2;Putative annexin A2-like protein	ANXA2;ANXA2P2	sp|P07355|ANXA2_HUMAN Annexin A2 OS=Homo sapiens OX=9606 GN=ANXA2 PE=1 SV=2;sp|A6NMY6|AXA2L_HUMAN Putative annexin A2-like protein OS=Homo sapiens OX=9606 GN=ANXA2P2 PE=5 SV=2	2	6	6	4	6	4	6	23.3	23.3	23.3	38.604	339	339;339	0	108.97	15	23.3	334240000	88799000	221960000	0.400068	4	3	7	84	161;497;883;1161;1351;1354
P22102	P22102	7	7	Trifunctional purine biosynthetic protein adenosine-3;Phosphoribosylamine--glycine ligase;Phosphoribosylformylglycinamidine cyclo-ligase;Phosphoribosylglycinamide formyltransferase	GART	sp|P22102|PUR2_HUMAN Trifunctional purine biosynthetic protein adenosine-3 OS=Homo sapiens OX=9606 GN=GART PE=1 SV=1	1	7	7	5	7	5	7	9.2	9.2	9.2	107.77	1010	1010	0	43.651	7.7	9.2	307660000	69497000	216810000	0.320543	3	8	11	122	40;298;299;315;498;942;1412
P04080	P04080	3	3	Cystatin-B	CSTB	sp|P04080|CYTB_HUMAN Cystatin-B OS=Homo sapiens OX=9606 GN=CSTB PE=1 SV=2	1	3	3	3	3	3	3	45.9	45.9	45.9	11.139	98	98	0	34.714	45.9	45.9	307940000	65548000	213530000	0.306973	3	2	5	68	1255;1433;1445
Q99878;Q96KK5;Q9BTM1;Q16777;Q93077;Q7L7L0;Q6FI13;P20671;P0C0S8;P04908	Q99878;Q96KK5;Q9BTM1;Q16777;Q93077;Q7L7L0;Q6FI13;P20671;P0C0S8;P04908	1;1;1;1;1;1;1;1;1;1	1;1;1;1;1;1;1;1;1;1	Histone H2A type 1-J;Histone H2A type 1-H;Histone H2A.J;Histone H2A type 2-C;Histone H2A type 1-C;Histone H2A type 3;Histone H2A type 2-A;Histone H2A type 1-D;Histone H2A type 1;Histone H2A type 1-B/E	HIST1H2AJ;HIST1H2AH;H2AFJ;HIST2H2AC;HIST1H2AC;HIST3H2A;HIST2H2AA3;HIST1H2AD;HIST1H2AG;HIST1H2AB	sp|Q99878|H2A1J_HUMAN Histone H2A type 1-J OS=Homo sapiens OX=9606 GN=HIST1H2AJ PE=1 SV=3;sp|Q96KK5|H2A1H_HUMAN Histone H2A type 1-H OS=Homo sapiens OX=9606 GN=HIST1H2AH PE=1 SV=3;sp|Q9BTM1|H2AJ_HUMAN Histone H2A.J OS=Homo sapiens OX=9606 GN=H2AFJ PE=1 SV=	10	1	1	1	1	1	1	14.8	14.8	14.8	13.936	128	128;128;129;129;130;130;130;130;130;130	0	7.8485	14.8	14.8	120190000	25719000	84367000	0.304847	1	2	3	73	1518
P22234	P22234	5	5	Multifunctional protein ADE2;Phosphoribosylaminoimidazole-succinocarboxamide synthase;Phosphoribosylaminoimidazole carboxylase	PAICS	sp|P22234|PUR6_HUMAN Multifunctional protein ADE2 OS=Homo sapiens OX=9606 GN=PAICS PE=1 SV=3	1	5	5	3	5	3	5	14.6	14.6	14.6	47.079	425	425	0	34.309	8.9	14.6	154910000	33701000	111370000	0.302604	2	5	7	123	122;280;559;646;1327
P32119	P32119	5	4	Peroxiredoxin-2	PRDX2	sp|P32119|PRDX2_HUMAN Peroxiredoxin-2 OS=Homo sapiens OX=9606 GN=PRDX2 PE=1 SV=5	1	5	4	4	5	3	4	23.7	18.2	18.2	21.892	198	198	0	45.771	18.7	23.7	1258900000	200640000	999630000	0.200714	3	6	9	142	124;256;462;661;1091
A0A0B4J2F2;P57059	A0A0B4J2F2;P57059	1;1	1;1	Serine/threonine-protein kinase SIK1	LOC102724428;SIK1	sp|A0A0B4J2F2|SIK1B_HUMAN Probable serine/threonine-protein kinase SIK1B OS=Homo sapiens OX=9606 GN=SIK1B PE=3 SV=1;sp|P57059|SIK1_HUMAN Serine/threonine-protein kinase SIK1 OS=Homo sapiens OX=9606 GN=SIK1 PE=1 SV=2	2	1	1	0	1	0	1	2.4	2.4	2.4	84.929	783	783;783	1	-2	0	2.4	5115100	0	5115100	0	0	1	1	0	1451
O00148;Q13838	O00148;Q13838	1;1	1;1	ATP-dependent RNA helicase DDX39A;Spliceosome RNA helicase DDX39B	DDX39A;DDX39B	sp|O00148|DX39A_HUMAN ATP-dependent RNA helicase DDX39A OS=Homo sapiens OX=9606 GN=DDX39A PE=1 SV=2;sp|Q13838|DX39B_HUMAN Spliceosome RNA helicase DDX39B OS=Homo sapiens OX=9606 GN=DDX39B PE=1 SV=1	2	1	1	1	1	1	1	2.3	2.3	2.3	49.129	427	427;428	0	8.4051	2.3	2.3	48436000	0	9468800	0	0	0	0	41	609
O14880	O14880	2	2	Microsomal glutathione S-transferase 3	MGST3	sp|O14880|MGST3_HUMAN Microsomal glutathione S-transferase 3 OS=Homo sapiens OX=9606 GN=MGST3 PE=1 SV=1	1	2	2	1	2	1	2	18.4	18.4	18.4	16.516	152	152	0	11.498	8.6	18.4	39414000	0	35157000	0	0	2	2	45	552;1481
O60361;P22392;P15531	O60361;P22392;P15531	1;1;1	1;1;1	Putative nucleoside diphosphate kinase;Nucleoside diphosphate kinase B;Nucleoside diphosphate kinase A	NME2P1;NME2;NME1	sp|O60361|NDK8_HUMAN Putative nucleoside diphosphate kinase OS=Homo sapiens OX=9606 GN=NME2P1 PE=5 SV=1;sp|P22392|NDKB_HUMAN Nucleoside diphosphate kinase B OS=Homo sapiens OX=9606 GN=NME2 PE=1 SV=1;sp|P15531|NDKA_HUMAN Nucleoside diphosphate kinase A OS=H	3	1	1	1	1	1	1	12.4	12.4	12.4	15.529	137	137;152;152	0	7.2466	12.4	12.4	58081000	0	19955000	0	1	1	2	50	1485
O60706	O60706	1	1	ATP-binding cassette sub-family C member 9	ABCC9	sp|O60706|ABCC9_HUMAN ATP-binding cassette sub-family C member 9 OS=Homo sapiens OX=9606 GN=ABCC9 PE=1 SV=2	1	1	1	0	1	0	1	1.2	1.2	1.2	174.22	1549	1549	0	6.3865	0	1.2	1395400000	0	1395400000	0	0	1	1	51	916
O75044	O75044	1	1	SLIT-ROBO Rho GTPase-activating protein 2	SRGAP2	sp|O75044|SRGP2_HUMAN SLIT-ROBO Rho GTPase-activating protein 2 OS=Homo sapiens OX=9606 GN=SRGAP2 PE=1 SV=3	1	1	1	1	1	1	1	1.6	1.6	1.6	120.87	1071	1071	0.0057471	5.7558	1.6	1.6	161300000	0	85542000	0	1	1	2	55	699
O75534	O75534	1	1	Cold shock domain-containing protein E1	CSDE1	sp|O75534|CSDE1_HUMAN Cold shock domain-containing protein E1 OS=Homo sapiens OX=9606 GN=CSDE1 PE=1 SV=2	1	1	1	1	1	1	1	1.8	1.8	1.8	88.884	798	798	0	6.24	1.8	1.8	49878000	0	14497000	0	0	0	0	57	1437
O75828	O75828	5	2	Carbonyl reductase [NADPH] 3	CBR3	sp|O75828|CBR3_HUMAN Carbonyl reductase [NADPH] 3 OS=Homo sapiens OX=9606 GN=CBR3 PE=1 SV=3	1	5	2	4	4	1	2	21.7	9	9	30.85	277	277	0	26.374	15.5	19.5	59703000000	0	26252000000	0	7	6	13	58	343;368;407;478;788
O95399	O95399	1	1	Urotensin-2	UTS2	sp|O95399|UTS2_HUMAN Urotensin-2 OS=Homo sapiens OX=9606 GN=UTS2 PE=1 SV=1	1	1	1	1	1	1	1	6.5	6.5	6.5	14.295	124	124	0.0060423	5.9622	6.5	6.5	187670000	0	4674800	0	1	0	1	60	898
P00390	P00390	1	1	Glutathione reductase, mitochondrial	GSR	sp|P00390|GSHR_HUMAN Glutathione reductase, mitochondrial OS=Homo sapiens OX=9606 GN=GSR PE=1 SV=2	1	1	1	1	1	1	1	2.3	2.3	2.3	56.256	522	522	0.0058824	5.8503	2.3	2.3	53135000	0	34970000	0	1	1	2	63	83
P00492	P00492	2	2	Hypoxanthine-guanine phosphoribosyltransferase	HPRT1	sp|P00492|HPRT_HUMAN Hypoxanthine-guanine phosphoribosyltransferase OS=Homo sapiens OX=9606 GN=HPRT1 PE=1 SV=2	1	2	2	1	2	1	2	11.9	11.9	11.9	24.579	218	218	0	16.477	6	11.9	101750000	0	79709000	0	0	1	1	64	1030;1447
P01834;P0DOX7	P01834;P0DOX7	2;1	2;1	Ig kappa chain C region	IGKC	sp|P01834|IGKC_HUMAN Immunoglobulin kappa constant OS=Homo sapiens OX=9606 GN=IGKC PE=1 SV=2;sp|P0DOX7|IGK_HUMAN Immunoglobulin kappa light chain OS=Homo sapiens OX=9606 PE=1 SV=1	2	2	2	0	2	0	2	32.7	32.7	32.7	11.765	107	107;214	0	11.471	0	32.7	12136000	0	12136000	0	0	1	1	65	1377;1532
P02787	P02787	2	2	Serotransferrin	TF	sp|P02787|TRFE_HUMAN Serotransferrin OS=Homo sapiens OX=9606 GN=TF PE=1 SV=3	1	2	2	0	2	0	2	4.3	4.3	4.3	77.063	698	698	0	15.828	0	4.3	73970000	0	73970000	0	0	2	2	67	263;1157
P04792	P04792	1	1	Heat shock protein beta-1	HSPB1	sp|P04792|HSPB1_HUMAN Heat shock protein beta-1 OS=Homo sapiens OX=9606 GN=HSPB1 PE=1 SV=2	1	1	1	1	1	1	1	4.9	4.9	4.9	22.782	205	205	0.0058997	5.8521	4.9	4.9	37210000	0	18434000	0	1	0	1	71	768
P05386	P05386	1	1	60S acidic ribosomal protein P1	RPLP1	sp|P05386|RLA1_HUMAN 60S acidic ribosomal protein P1 OS=Homo sapiens OX=9606 GN=RPLP1 PE=1 SV=1	1	1	1	1	1	1	1	14	14	14	11.514	114	114	0	6.6741	14	14	144710000	0	75225000	0	1	1	2	76	9
P06748	P06748	1	1	Nucleophosmin	NPM1	sp|P06748|NPM_HUMAN Nucleophosmin OS=Homo sapiens OX=9606 GN=NPM1 PE=1 SV=2	1	1	1	1	1	1	1	4.4	4.4	4.4	32.575	294	294	0	16.855	4.4	4.4	6232400	0	1026600	0	1	0	1	80	1414
P06858	P06858	1	1	Lipoprotein lipase	LPL	sp|P06858|LIPL_HUMAN Lipoprotein lipase OS=Homo sapiens OX=9606 GN=LPL PE=1 SV=1	1	1	1	0	1	0	1	3.6	3.6	3.6	53.162	475	475	0.0031056	6.0813	0	3.6	13984000	0	13984000	0	0	1	1	81	886
P07203	P07203	1	1	Glutathione peroxidase 1	GPX1	sp|P07203|GPX1_HUMAN Glutathione peroxidase 1 OS=Homo sapiens OX=9606 GN=GPX1 PE=1 SV=4	1	1	1	0	1	0	1	6.9	6.9	6.9	22.088	203	203	0	11.85	0	6.9	35889000	0	35889000	0	0	1	1	83	1049
P08708	P08708	1	1	40S ribosomal protein S17	RPS17	sp|P08708|RS17_HUMAN 40S ribosomal protein S17 OS=Homo sapiens OX=9606 GN=RPS17 PE=1 SV=2	1	1	1	1	1	1	1	16.3	16.3	16.3	15.55	135	135	0	16.222	16.3	16.3	61043000	0	31999000	0	2	0	2	88	814
P0DN79;P35520	P0DN79;P35520	1;1	1;1	Cystathionine beta-synthase	CBS	sp|P0DN79|CBSL_HUMAN Cystathionine beta-synthase-like protein OS=Homo sapiens OX=9606 GN=CBSL PE=1 SV=1;sp|P35520|CBS_HUMAN Cystathionine beta-synthase OS=Homo sapiens OX=9606 GN=CBS PE=1 SV=2	2	1	1	1	1	1	1	2.4	2.4	2.4	60.586	551	551;551	0	16.553	2.4	2.4	31133000	0	13921000	0	0	0	0	92	351
P10599	P10599	1	1	Thioredoxin	TXN	sp|P10599|THIO_HUMAN Thioredoxin OS=Homo sapiens OX=9606 GN=TXN PE=1 SV=3	1	1	1	1	1	1	1	12.4	12.4	12.4	11.737	105	105	0	8.2845	12.4	12.4	738400000	0	490500000	0	1	2	3	93	1295
P13797;Q14651;P13796	P13797;Q14651	5;3;1	5;3;1	Plastin-3;Plastin-1	PLS3;PLS1	sp|P13797|PLST_HUMAN Plastin-3 OS=Homo sapiens OX=9606 GN=PLS3 PE=1 SV=4;sp|Q14651|PLSI_HUMAN Plastin-1 OS=Homo sapiens OX=9606 GN=PLS1 PE=1 SV=2	3	5	5	3	4	3	4	8.9	8.9	8.9	70.81	630	630;629;627	0	33.437	5.6	7	221120000	0	168250000	0	3	4	7	104	146;856;887;964;1082
P14174	P14174	2	2	Macrophage migration inhibitory factor	MIF	sp|P14174|MIF_HUMAN Macrophage migration inhibitory factor OS=Homo sapiens OX=9606 GN=MIF PE=1 SV=4	1	2	2	1	2	1	2	17.4	17.4	17.4	12.476	115	115	0	13.08	9.6	17.4	220640000	0	90144000	0	2	1	3	105	812;1053
P63162;P14678	P63162;P14678	2;2	2;2	Small nuclear ribonucleoprotein-associated protein N;Small nuclear ribonucleoprotein-associated proteins B and B	SNRPN;SNRPB	sp|P63162|RSMN_HUMAN Small nuclear ribonucleoprotein-associated protein N OS=Homo sapiens OX=9606 GN=SNRPN PE=1 SV=1;sp|P14678|RSMB_HUMAN Small nuclear ribonucleoprotein-associated proteins B and B OS=Homo sapiens OX=9606 GN=SNRPB PE=1 SV=2	2	2	2	2	1	2	1	9.6	9.6	9.6	24.614	240	240;240	0	14.746	9.6	3.3	61614000	0	9749300	0	2	0	2	106	424;1467
P17987	P17987	1	1	T-complex protein 1 subunit alpha	TCP1	sp|P17987|TCPA_HUMAN T-complex protein 1 subunit alpha OS=Homo sapiens OX=9606 GN=TCP1 PE=1 SV=1	1	1	1	1	1	1	1	1.8	1.8	1.8	60.343	556	556	0	6.4511	1.8	1.8	88516000	0	22270000	0	1	1	2	116	309
P23528	P23528	2	2	Cofilin-1	CFL1	sp|P23528|COF1_HUMAN Cofilin-1 OS=Homo sapiens OX=9606 GN=CFL1 PE=1 SV=3	1	2	2	2	2	2	2	15.7	15.7	15.7	18.502	166	166	0	11.968	15.7	15.7	261320000	0	182910000	0	0	1	1	126	117;783
P29692	P29692	2	1	Elongation factor 1-delta	EEF1D	sp|P29692|EF1D_HUMAN Elongation factor 1-delta OS=Homo sapiens OX=9606 GN=EEF1D PE=1 SV=5	1	2	1	1	2	1	1	12.5	8.5	8.5	31.121	281	281	0	30.171	8.5	12.5	60124000	0	9950800	0	1	0	1	135	872;1213
P30044	P30044	3	3	Peroxiredoxin-5, mitochondrial	PRDX5	sp|P30044|PRDX5_HUMAN Peroxiredoxin-5, mitochondrial OS=Homo sapiens OX=9606 GN=PRDX5 PE=1 SV=4	1	3	3	1	3	1	3	18.2	18.2	18.2	22.086	214	214	0	21.647	6.5	18.2	117480000	0	107480000	0	0	4	4	136	322;1317;1487
P31040	P31040	1	1	Succinate dehydrogenase [ubiquinone] flavoprotein subunit, mitochondrial	SDHA	sp|P31040|SDHA_HUMAN Succinate dehydrogenase [ubiquinone] flavoprotein subunit, mitochondrial OS=Homo sapiens OX=9606 GN=SDHA PE=1 SV=2	1	1	1	0	1	0	1	2.1	2.1	2.1	72.691	664	664	0	7.8603	0	2.1	11509000	0	11509000	0	0	1	1	139	775
P31153;Q00266	P31153	3;1	3;1	S-adenosylmethionine synthase isoform type-2	MAT2A	sp|P31153|METK2_HUMAN S-adenosylmethionine synthase isoform type-2 OS=Homo sapiens OX=9606 GN=MAT2A PE=1 SV=1	2	3	3	1	3	1	3	9.4	9.4	9.4	43.66	395	395;395	0	20.906	2.8	9.4	171620000	0	167490000	0	1	2	3	140	409;967;1362
P33316	P33316	1	1	Deoxyuridine 5-triphosphate nucleotidohydrolase, mitochondrial	DUT	sp|P33316|DUT_HUMAN Deoxyuridine 5-triphosphate nucleotidohydrolase, mitochondrial OS=Homo sapiens OX=9606 GN=DUT PE=1 SV=4	1	1	1	0	1	0	1	6.7	6.7	6.7	26.563	252	252	0	18.279	0	6.7	21310000	0	21310000	0	0	1	1	143	571
P35030	P35030	1	1	Trypsin-3	PRSS3	sp|P35030|TRY3_HUMAN Trypsin-3 OS=Homo sapiens OX=9606 GN=PRSS3 PE=1 SV=2	1	1	1	0	1	0	1	4.3	4.3	4.3	32.528	304	304	0	12.633	0	4.3	38907000	0	38907000	0	0	1	1	145	1463
P35232	P35232	1	1	Prohibitin	PHB	sp|P35232|PHB_HUMAN Prohibitin OS=Homo sapiens OX=9606 GN=PHB PE=1 SV=1	1	1	1	1	1	1	1	4.4	4.4	4.4	29.804	272	272	0	6.582	4.4	4.4	44612000	0	20555000	0	0	1	1	146	595
P35908	P35908	51	1	Keratin, type II cytoskeletal 2 epidermal	KRT2	sp|P35908|K22E_HUMAN Keratin, type II cytoskeletal 2 epidermal OS=Homo sapiens OX=9606 GN=KRT2 PE=1 SV=2	1	51	1	47	41	1	1	84.7	4.7	4.7	65.432	639	639	0	99.1	78.7	75.6	280190000	0	140040000	0	0	1	1	147	7;230;276;347;365;366;379;429;430;432;433;440;443;444;488;509;561;715;728;844;853;854;949;989;990;995;996;1032;1033;1034;1046;1047;1202;1208;1209;1227;1228;1292;1342;1368;1369;1413;1416;1482;1538;1539;1551;1557;1569;1570;1579
P40222	P40222	1	1	Alpha-taxilin	TXLNA	sp|P40222|TXLNA_HUMAN Alpha-taxilin OS=Homo sapiens OX=9606 GN=TXLNA PE=1 SV=3	1	1	1	0	1	0	1	3.5	3.5	3.5	61.89	546	546	0.0031153	6.1014	0	3.5	2947500	0	2947500	0	0	1	1	152	1501
P40692	P40692	1	1	DNA mismatch repair protein Mlh1	MLH1	sp|P40692|MLH1_HUMAN DNA mismatch repair protein Mlh1 OS=Homo sapiens OX=9606 GN=MLH1 PE=1 SV=1	1	1	1	1	1	1	1	2.6	2.6	2.6	84.6	756	756	1	-2	2.6	2.6	1178400000	0	489650000	0	0	1	1	155	111
P40926	P40926	2	2	Malate dehydrogenase, mitochondrial	MDH2	sp|P40926|MDHM_HUMAN Malate dehydrogenase, mitochondrial OS=Homo sapiens OX=9606 GN=MDH2 PE=1 SV=3	1	2	2	0	2	0	2	8.9	8.9	8.9	35.503	338	338	0	12.066	0	8.9	32925000	0	32925000	0	0	2	2	156	569;1405
P41252	P41252	1	1	Isoleucine--tRNA ligase, cytoplasmic	IARS	sp|P41252|SYIC_HUMAN Isoleucine--tRNA ligase, cytoplasmic OS=Homo sapiens OX=9606 GN=IARS PE=1 SV=2	1	1	1	1	1	1	1	0.6	0.6	0.6	144.5	1262	1262	0.0056818	5.739	0.6	0.6	25229000	0	14352000	0	1	1	2	157	381
Q71UM5;P42677	Q71UM5;P42677	1;1	1;1	40S ribosomal protein S27-like;40S ribosomal protein S27	RPS27L;RPS27	sp|Q71UM5|RS27L_HUMAN 40S ribosomal protein S27-like OS=Homo sapiens OX=9606 GN=RPS27L PE=1 SV=3;sp|P42677|RS27_HUMAN 40S ribosomal protein S27 OS=Homo sapiens OX=9606 GN=RPS27 PE=1 SV=3	2	1	1	1	1	1	1	15.5	15.5	15.5	9.4771	84	84;84	0	9.7927	15.5	15.5	31329000	0	8238200	0	1	0	1	158	911
P46109	P46109	2	2	Crk-like protein	CRKL	sp|P46109|CRKL_HUMAN Crk-like protein OS=Homo sapiens OX=9606 GN=CRKL PE=1 SV=1	1	2	2	1	2	1	2	8.3	8.3	8.3	33.777	303	303	0	12.077	4	8.3	54281000	0	27445000	0	0	1	1	163	1296;1511
P46459	P46459	1	1	Vesicle-fusing ATPase	NSF	sp|P46459|NSF_HUMAN Vesicle-fusing ATPase OS=Homo sapiens OX=9606 GN=NSF PE=1 SV=3	1	1	1	0	1	0	1	2.4	2.4	2.4	82.593	744	744	1	-2	0	2.4	3165200000	0	3078100000	0	0	3	3	164	837
P46779	P46779	1	1	60S ribosomal protein L28	RPL28	sp|P46779|RL28_HUMAN 60S ribosomal protein L28 OS=Homo sapiens OX=9606 GN=RPL28 PE=1 SV=3	1	1	1	1	1	1	1	7.3	7.3	7.3	15.747	137	137	0	8.1923	7.3	7.3	158860000	0	49423000	0	1	0	1	168	1158
P47897	P47897	1	1	Glutamine--tRNA ligase	QARS	sp|P47897|SYQ_HUMAN Glutamine--tRNA ligase OS=Homo sapiens OX=9606 GN=QARS PE=1 SV=1	1	1	1	1	1	1	1	2.1	2.1	2.1	87.798	775	775	0	9.2927	2.1	2.1	47917000	0	26469000	0	0	1	1	174	231
P47989	P47989	1	1	Xanthine dehydrogenase/oxidase;Xanthine dehydrogenase;Xanthine oxidase	XDH	sp|P47989|XDH_HUMAN Xanthine dehydrogenase/oxidase OS=Homo sapiens OX=9606 GN=XDH PE=1 SV=4	1	1	1	0	1	0	1	1	1	1	146.42	1333	1333	0	6.5605	0	1	22574000	0	22574000	0	0	1	1	175	957
P48507	P48507	1	1	Glutamate--cysteine ligase regulatory subunit	GCLM	sp|P48507|GSH0_HUMAN Glutamate--cysteine ligase regulatory subunit OS=Homo sapiens OX=9606 GN=GCLM PE=1 SV=1	1	1	1	0	1	0	1	5.1	5.1	5.1	30.727	274	274	0	6.5086	0	5.1	29269000	0	29269000	0	0	1	1	176	1337
P48643	P48643	1	1	T-complex protein 1 subunit epsilon	CCT5	sp|P48643|TCPE_HUMAN T-complex protein 1 subunit epsilon OS=Homo sapiens OX=9606 GN=CCT5 PE=1 SV=1	1	1	1	1	1	1	1	3	3	3	59.67	541	541	0	6.2998	3	3	43785000	0	19180000	0	1	0	1	177	782
P49247	P49247	1	1	Ribose-5-phosphate isomerase	RPIA	sp|P49247|RPIA_HUMAN Ribose-5-phosphate isomerase OS=Homo sapiens OX=9606 GN=RPIA PE=1 SV=3	1	1	1	0	1	0	1	6.1	6.1	6.1	33.269	311	311	0	11.014	0	6.1	56299000	0	56299000	0	0	1	1	179	1011
P49915	P49915	1	1	GMP synthase [glutamine-hydrolyzing]	GMPS	sp|P49915|GUAA_HUMAN GMP synthase [glutamine-hydrolyzing] OS=Homo sapiens OX=9606 GN=GMPS PE=1 SV=1	1	1	1	1	1	1	1	2.7	2.7	2.7	76.715	693	693	0	13.363	2.7	2.7	7861200	0	3776400	0	1	0	1	184	289
P50914	P50914	1	1	60S ribosomal protein L14	RPL14	sp|P50914|RL14_HUMAN 60S ribosomal protein L14 OS=Homo sapiens OX=9606 GN=RPL14 PE=1 SV=4	1	1	1	1	1	1	1	5.6	5.6	5.6	23.432	215	215	0	8.9381	5.6	5.6	84601000	0	22399000	0	1	0	1	187	901
P52565	P52565	1	1	Rho GDP-dissociation inhibitor 1	ARHGDIA	sp|P52565|GDIR1_HUMAN Rho GDP-dissociation inhibitor 1 OS=Homo sapiens OX=9606 GN=ARHGDIA PE=1 SV=3	1	1	1	0	1	0	1	7.4	7.4	7.4	23.207	204	204	0	6.1394	0	7.4	24786000	0	24786000	0	0	1	1	191	32
P52907	P52907	2	1	F-actin-capping protein subunit alpha-1	CAPZA1	sp|P52907|CAZA1_HUMAN F-actin-capping protein subunit alpha-1 OS=Homo sapiens OX=9606 GN=CAPZA1 PE=1 SV=3	1	2	1	2	2	1	1	9.1	5.6	5.6	32.922	286	286	0	31.133	9.1	9.1	176940000	0	11940000	0	1	1	2	195	223;835
Q15365;Q15366;P57721	Q15365;Q15366;P57721	1;1;1	1;1;1	Poly(rC)-binding protein 1;Poly(rC)-binding protein 2;Poly(rC)-binding protein 3	PCBP1;PCBP2;PCBP3	sp|Q15365|PCBP1_HUMAN Poly(rC)-binding protein 1 OS=Homo sapiens OX=9606 GN=PCBP1 PE=1 SV=2;sp|Q15366|PCBP2_HUMAN Poly(rC)-binding protein 2 OS=Homo sapiens OX=9606 GN=PCBP2 PE=1 SV=1;sp|P57721|PCBP3_HUMAN Poly(rC)-binding protein 3 OS=Homo sapiens OX=9606	3	1	1	0	1	0	1	5.6	5.6	5.6	37.497	356	356;365;371	0	46.255	0	5.6	22505000	0	22505000	0	0	2	2	203	319
P58546	P58546	1	1	Myotrophin	MTPN	sp|P58546|MTPN_HUMAN Myotrophin OS=Homo sapiens OX=9606 GN=MTPN PE=1 SV=2	1	1	1	0	1	0	1	14.4	14.4	14.4	12.895	118	118	0	12.729	0	14.4	35957000	0	35957000	0	0	1	1	204	472
P61353	P61353	2	2	60S ribosomal protein L27	RPL27	sp|P61353|RL27_HUMAN 60S ribosomal protein L27 OS=Homo sapiens OX=9606 GN=RPL27 PE=1 SV=2	1	2	2	0	2	0	2	12.5	12.5	12.5	15.798	136	136	0	10.695	0	12.5	62611000	0	62611000	0	0	2	2	211	1528;1600
P62258	P62258	1	1	14-3-3 protein epsilon	YWHAE	sp|P62258|1433E_HUMAN 14-3-3 protein epsilon OS=Homo sapiens OX=9606 GN=YWHAE PE=1 SV=1	1	1	1	1	1	1	1	4.7	4.7	4.7	29.174	255	255	0	8.8456	4.7	4.7	42690000	0	5362300	0	1	1	2	216	932
P62263	P62263	2	2	40S ribosomal protein S14	RPS14	sp|P62263|RS14_HUMAN 40S ribosomal protein S14 OS=Homo sapiens OX=9606 GN=RPS14 PE=1 SV=3	1	2	2	2	1	2	1	15.2	15.2	15.2	16.273	151	151	0	11.614	15.2	6.6	72421000	0	3118900	0	2	0	2	217	290;556
P62266	P62266	1	1	40S ribosomal protein S23	RPS23	sp|P62266|RS23_HUMAN 40S ribosomal protein S23 OS=Homo sapiens OX=9606 GN=RPS23 PE=1 SV=3	1	1	1	1	1	1	1	7.7	7.7	7.7	15.807	143	143	0	6.8232	7.7	7.7	573370000	0	236240000	0	1	2	3	218	1400
P62899	P62899	1	1	60S ribosomal protein L31	RPL31	sp|P62899|RL31_HUMAN 60S ribosomal protein L31 OS=Homo sapiens OX=9606 GN=RPL31 PE=1 SV=1	1	1	1	1	1	1	1	11.2	11.2	11.2	14.463	125	125	0	8.788	11.2	11.2	34362000	0	11678000	0	1	1	2	231	927
P62937	P62937	1	1	Peptidyl-prolyl cis-trans isomerase A;Peptidyl-prolyl cis-trans isomerase A, N-terminally processed	PPIA	sp|P62937|PPIA_HUMAN Peptidyl-prolyl cis-trans isomerase A OS=Homo sapiens OX=9606 GN=PPIA PE=1 SV=2	1	1	1	1	1	1	1	9.1	9.1	9.1	18.012	165	165	0	12.536	9.1	9.1	43079000	0	24790000	0	0	1	1	235	1205
P63104	P63104	1	1	14-3-3 protein zeta/delta	YWHAZ	sp|P63104|1433Z_HUMAN 14-3-3 protein zeta/delta OS=Homo sapiens OX=9606 GN=YWHAZ PE=1 SV=1	1	1	1	1	1	1	1	5.7	5.7	5.7	27.745	245	245	0	6.6714	5.7	5.7	4213100	0	2102200	0	1	0	1	236	1287
P63208	P63208	1	1	S-phase kinase-associated protein 1	SKP1	sp|P63208|SKP1_HUMAN S-phase kinase-associated protein 1 OS=Homo sapiens OX=9606 GN=SKP1 PE=1 SV=2	1	1	1	1	1	1	1	7.4	7.4	7.4	18.658	163	163	0	15.883	7.4	7.4	37280000	0	16129000	0	1	1	2	238	962
Q9GZV4;Q6IS14;P63241	Q9GZV4;Q6IS14;P63241	1;1;1	1;1;1	Eukaryotic translation initiation factor 5A-2;Eukaryotic translation initiation factor 5A-1-like;Eukaryotic translation initiation factor 5A-1	EIF5A2;EIF5AL1;EIF5A	sp|Q9GZV4|IF5A2_HUMAN Eukaryotic translation initiation factor 5A-2 OS=Homo sapiens OX=9606 GN=EIF5A2 PE=1 SV=3;sp|Q6IS14|IF5AL_HUMAN Eukaryotic translation initiation factor 5A-1-like OS=Homo sapiens OX=9606 GN=EIF5AL1 PE=2 SV=2;sp|P63241|IF5A1_HUMAN Euka	3	1	1	1	1	1	1	7.8	7.8	7.8	16.793	153	153;154;154	0	12.018	7.8	7.8	101700000	0	65695000	0	1	1	2	239	1444
Q71DI3;Q16695;P84243;P68431	Q71DI3;Q16695;P84243;P68431	1;1;1;1	1;1;1;1	Histone H3.2;Histone H3.1t;Histone H3.3;Histone H3.1	HIST2H3A;HIST3H3;H3F3A;HIST1H3A	sp|Q71DI3|H32_HUMAN Histone H3.2 OS=Homo sapiens OX=9606 GN=HIST2H3A PE=1 SV=3;sp|Q16695|H31T_HUMAN Histone H3.1t OS=Homo sapiens OX=9606 GN=HIST3H3 PE=1 SV=3;sp|P84243|H33_HUMAN Histone H3.3 OS=Homo sapiens OX=9606 GN=H3F3A PE=1 SV=2;sp|P68431|H31_HUMAN H	4	1	1	1	1	1	1	8.1	8.1	8.1	15.388	136	136;136;136;136	0	10.539	8.1	8.1	108340000	0	44436000	0	1	1	2	245	271
P68871;P02042	P68871	5;2	5;2	Hemoglobin subunit beta;LVV-hemorphin-7;Spinorphin	HBB	sp|P68871|HBB_HUMAN Hemoglobin subunit beta OS=Homo sapiens OX=9606 GN=HBB PE=1 SV=2	2	5	5	0	5	0	5	49	49	49	15.998	147	147;147	0	67.517	0	49	820740000	0	820740000	0	0	6	6	246	253;359;1466;1489;1523
P81605	P81605	2	2	Dermcidin;Survival-promoting peptide;DCD-1	DCD	sp|P81605|DCD_HUMAN Dermcidin OS=Homo sapiens OX=9606 GN=DCD PE=1 SV=2	1	2	2	1	2	1	2	12.7	12.7	12.7	11.284	110	110	0	19.286	10	12.7	342650000	0	306000000	0	0	2	2	249	163;784
P84098	P84098	1	1	60S ribosomal protein L19	RPL19	sp|P84098|RL19_HUMAN 60S ribosomal protein L19 OS=Homo sapiens OX=9606 GN=RPL19 PE=1 SV=1	1	1	1	1	1	1	1	8.7	8.7	8.7	23.466	196	196	0	62.069	8.7	8.7	70729000	0	29338000	0	1	1	2	251	1531
Q02878	Q02878	2	2	60S ribosomal protein L6	RPL6	sp|Q02878|RL6_HUMAN 60S ribosomal protein L6 OS=Homo sapiens OX=9606 GN=RPL6 PE=1 SV=3	1	2	2	2	1	2	1	9.4	9.4	9.4	32.728	288	288	0	11.845	9.4	5.9	42251000	0	9470700	0	2	0	2	258	66;1092
Q04323	Q04323	1	1	UBX domain-containing protein 1	UBXN1	sp|Q04323|UBXN1_HUMAN UBX domain-containing protein 1 OS=Homo sapiens OX=9606 GN=UBXN1 PE=1 SV=2	1	1	1	1	1	1	1	9.8	9.8	9.8	33.325	297	297	0	22.652	9.8	9.8	29057000	0	12887000	0	1	1	2	261	305
Q702N8	Q702N8	1	1	Xin actin-binding repeat-containing protein 1	XIRP1	sp|Q702N8|XIRP1_HUMAN Xin actin-binding repeat-containing protein 1 OS=Homo sapiens OX=9606 GN=XIRP1 PE=1 SV=1	1	1	1	1	1	1	1	0.7	0.7	0.7	198.56	1843	1843	0	7.1218	0.7	0.7	5628600000	0	2851100000	0	1	2	3	293	369
Q8IV04	Q8IV04	1	1	Carabin	TBC1D10C	sp|Q8IV04|TB10C_HUMAN Carabin OS=Homo sapiens OX=9606 GN=TBC1D10C PE=1 SV=1	1	1	1	0	1	0	1	2	2	2	49.712	446	446	0.0057803	5.783	0	2	22953000	0	22953000	0	0	1	1	297	729
Q8N5C6	Q8N5C6	1	1	S1 RNA-binding domain-containing protein 1	SRBD1	sp|Q8N5C6|SRBD1_HUMAN S1 RNA-binding domain-containing protein 1 OS=Homo sapiens OX=9606 GN=SRBD1 PE=1 SV=2	1	1	1	1	1	1	1	1.2	1.2	1.2	111.77	995	995	0.0060241	5.9167	1.2	1.2	85727000	0	31612000	0	0	2	2	302	323
Q8NDW8	Q8NDW8	1	1	Tetratricopeptide repeat protein 21A	TTC21A	sp|Q8NDW8|TT21A_HUMAN Tetratricopeptide repeat protein 21A OS=Homo sapiens OX=9606 GN=TTC21A PE=2 SV=3	1	1	1	1	1	1	1	0.9	0.9	0.9	150.94	1320	1320	0.005848	5.8306	0.9	0.9	444220000	0	187470000	0	0	1	1	304	515
Q8TD16	Q8TD16	1	1	Protein bicaudal D homolog 2	BICD2	sp|Q8TD16|BICD2_HUMAN Protein bicaudal D homolog 2 OS=Homo sapiens OX=9606 GN=BICD2 PE=1 SV=1	1	1	1	1	1	1	1	1.1	1.1	1.1	93.532	824	824	0	6.4441	1.1	1.1	1354100000	0	415940000	0	2	1	3	306	894
Q9BXW7	Q9BXW7	1	1	Cat eye syndrome critical region protein 5	CECR5	sp|Q9BXW7|HDHD5_HUMAN Haloacid dehalogenase-like hydrolase domain-containing 5 OS=Homo sapiens OX=9606 GN=HDHD5 PE=1 SV=1	1	1	1	0	1	0	1	4	4	4	46.321	423	423	0	12.258	0	4	16652000	0	16652000	0	0	0	0	324	1497
Q9C037	Q9C037	1	1	E3 ubiquitin-protein ligase TRIM4	TRIM4	sp|Q9C037|TRIM4_HUMAN E3 ubiquitin-protein ligase TRIM4 OS=Homo sapiens OX=9606 GN=TRIM4 PE=1 SV=2	1	1	1	1	1	1	1	2.2	2.2	2.2	57.46	500	500	1	-2	2.2	2.2	2816100000	0	2791900000	0	0	1	1	326	710
Q9H792	Q9H792	1	1	Pseudopodium-enriched atypical kinase 1	PEAK1	sp|Q9H792|PEAK1_HUMAN Inactive tyrosine-protein kinase PEAK1 OS=Homo sapiens OX=9606 GN=PEAK1 PE=1 SV=4	1	1	1	0	1	0	1	0.8	0.8	0.8	193.1	1746	1746	1	-2	0	0.8	14770000	0	14770000	0	0	1	1	330	738
Q9NXR8	Q9NXR8	1	1	Inhibitor of growth protein 3	ING3	sp|Q9NXR8|ING3_HUMAN Inhibitor of growth protein 3 OS=Homo sapiens OX=9606 GN=ING3 PE=1 SV=2	1	1	1	1	1	1	1	4.3	4.3	4.3	46.742	418	418	0	6.9921	4.3	4.3	2165500000	0	1441400000	0	3	7	10	336	922
Q9NZL9	Q9NZL9	1	1	Methionine adenosyltransferase 2 subunit beta	MAT2B	sp|Q9NZL9|MAT2B_HUMAN Methionine adenosyltransferase 2 subunit beta OS=Homo sapiens OX=9606 GN=MAT2B PE=1 SV=1	1	1	1	0	1	0	1	3.6	3.6	3.6	37.551	334	334	0.0057143	5.755	0	3.6	21093000	0	21093000	0	0	0	0	338	1480
Q9UDY6	Q9UDY6	1	1	Tripartite motif-containing protein 10	TRIM10	sp|Q9UDY6|TRI10_HUMAN Tripartite motif-containing protein 10 OS=Homo sapiens OX=9606 GN=TRIM10 PE=1 SV=3	1	1	1	1	1	1	1	1.7	1.7	1.7	55.036	481	481	0.0057637	5.771	1.7	1.7	23505000	0	13549000	0	0	1	1	341	896
Q9UHD1	Q9UHD1	1	1	Cysteine and histidine-rich domain-containing protein 1	CHORDC1	sp|Q9UHD1|CHRD1_HUMAN Cysteine and histidine-rich domain-containing protein 1 OS=Homo sapiens OX=9606 GN=CHORDC1 PE=1 SV=2	1	1	1	1	1	1	1	4.8	4.8	4.8	37.489	332	332	0	18.515	4.8	4.8	54528000	0	42777000	0	0	1	1	342	394
Q9ULA0	Q9ULA0	1	1	Aspartyl aminopeptidase	DNPEP	sp|Q9ULA0|DNPEP_HUMAN Aspartyl aminopeptidase OS=Homo sapiens OX=9606 GN=DNPEP PE=1 SV=1	1	1	1	0	1	0	1	2.9	2.9	2.9	52.428	475	475	0.005988	5.8922	0	2.9	22875000	0	22875000	0	0	1	1	345	764
Q9Y264	Q9Y264	1	1	Angiopoietin-4	ANGPT4	sp|Q9Y264|ANGP4_HUMAN Angiopoietin-4 OS=Homo sapiens OX=9606 GN=ANGPT4 PE=1 SV=1	1	1	1	1	1	1	1	2.8	2.8	2.8	56.848	503	503	1	-2	2.8	2.8	1055600000	0	346100000	0	1	0	1	349	476
Q9Y383	Q9Y383	1	1	Putative RNA-binding protein Luc7-like 2	LUC7L2	sp|Q9Y383|LC7L2_HUMAN Putative RNA-binding protein Luc7-like 2 OS=Homo sapiens OX=9606 GN=LUC7L2 PE=1 SV=2	1	1	1	1	1	1	1	3.8	3.8	3.8	46.513	392	392	0	9.6218	3.8	3.8	6305700	0	1440900	0	1	0	1	351	1425
