# Supplementary material for: TBC1D23 mediates Golgi-specific LKB1 signaling
Source: Nat Commun. 2024 Feb 27;15:1785. doi: 10.1038/s41467-024-46166-2 (PMC10899256; doi:10.1038/s41467-024-46166-2)
Supplement: Supplementary file 5 — Supplementary Data 2 [file 41467_2024_46166_MOESM5_ESM.xlsx]

## Sheet: Downregulated in sgTBC1D23
Proteins_Positions	Protein.names	Gene.names	Score	Amino.acid	seq	Sequence.window	num	1_normalized	2_normalized	3_normalized	AVE	4_normalized	5_normalized	6_normalized	AVE	log2(ratio(1-2-3/4-5-6))	ratio(1-2-3/4-5-6)	pvalue
Q96T58_188	Msx2-interacting protein	SPEN	122.22	S	S(0.902)RSPNRFDAHDPR	PRERTLQHGLYYASRSRSPNRFDAHDPRYEP	1	4.88805	4.70798	5.07797	4.89134	1.06283	1.62996	0.304687	0.99916	3.89218	14.8478	0.000615539
Q8IYB3_402	Serine/arginine repetitive matrix protein 1	SRRM1	161.99	S	HRPS(1)PPAT(1)PPPK	RLSPSASPPRRRHRPSPPATPPPKTRHSPTP	2	2.58222	3.30897	3.0161	2.9691	-0.134588	-0.692553	-1.03793	-0.621689	3.59079	12.0485	0.000441285
Q8IYB3_406	Serine/arginine repetitive matrix protein 1	SRRM1	161.1	T	HRPS(1)PPAT(1)PPPK	SASPPRRRHRPSPPATPPPKTRHSPTPQQSN	2	2.58222	3.30897	3.0161	2.9691	-0.134588	-0.692553	-1.03793	-0.621689	3.59079	12.0485	0.000441285
O75182_122	Paired amphipathic helix protein Sin3b	SIN3B	146.5	S	LNIQS(0.999)PLTSQENSHNHGDGAEDFK	GYRIDIPKNGKLNIQSPLTSQENSHNHGDGA	1	NA	0.381492	-0.0695984	0.155947	-1.84267	-2.31073	-2.72748	-2.29362	2.44957	5.46253	0.00703429
P10636_720	Microtubule-associated protein tau	MAPT	334.69	T	TDHGAEIVYKS(1)PVVS(1)GDTSPR	HGAEIVYKSPVVSGDTSPRHLSNVSSTGSID	2	NA	1.30979	1.1783	1.24404	NA	-1.31321	-1.76696	-1.02673	2.27077	4.8258	0.00712123
Q9Y4F5_1548	Centrosomal protein of 170 kDa protein B	CEP170B	189.15	S	VAAQSPPS(1)PASAEALLPALPLR	QPGLGKGRVAAQSPPSPASAEALLPALPLRN	1	-0.0571287	-0.346325	0.133721	-0.0899109	-1.97177	-2.23589	-1.97933	-2.06233	1.97242	3.92426	0.00027625
Q07687_225	Homeobox protein DLX-2	DLX2	246.45	S	SGEIPSEQHPGAS(0.81)ASPPCAS(0.991)PPVSAPASWDFGVPQR	MWKSGEIPSEQHPGASASPPCASPPVSAPAS	2	1.58688	1.84807	2.12428	1.85308	NA	-0.00172586	0.0187606	0.00567825	1.8474	3.59851	0.0027141
P68402_220	Platelet-activating factor acetylhydrolase IB subunit beta	PAFAH1B2	122.79	T	ICKPLHELIMQLLEET(1)PEEK	ICKPLHELIMQLLEETPEEKQTTIA______	1	NA	-2.93039	-2.56921	-2.7498	-4.72381	-4.48291	-4.45647	-4.5544	1.8046	3.49332	0.00190322
O75400_809	Pre-mRNA-processing factor 40 homolog A	PRPF40A	114.55	S	DFMHVLEHECQHHHS(1)K	KDFMHVLEHECQHHHSKNKKHSKKSKKHHRK	1	0.30481	0.122539	-0.00163632	0.141904	-2.60434	-2.31867	NA	-1.64101	1.78291	3.4412	0.00047408
Q14247_417	Src substrate cortactin	CTTN	209.2	S	TQTPPVSPAPQPTEERLPS(0.855)SPVYEDAASFK	PPVSPAPQPTEERLPSSPVYEDAASFKAELS	1	4.51705	4.51588	NA	4.51647	NA	4.2092	4.19898	2.80273	1.71374	3.2801	0.000271244
Q07889_1134	Son of sevenless homolog 1	SOS1	123.2	S	SAS(1)VSSISLTK	TVFIQVTLPHGPRSASVSSISLTKGTDEVPV	1	0.824656	-0.192855	0.66333	0.43171	-1.26667	-1.20468	-1.09923	-1.1902	1.62191	3.07781	0.00709837
Q8NG08_967	DNA helicase B	HELB	219.97	S	LSSSGAPPADFPS(1)PR	QSKLSSSGAPPADFPSPRKSSGDSGGPSTPS	1	2.72167	2.07291	2.66162	2.4854	1.3082	0.859608	0.492941	0.886915	1.59848	3.02825	0.00700461
Q9NYF3_122	Protein FAM53C	FAM53C	85.885	S	SLS(1)VPVDLSR	PVPPAPPSKRHCRSLSVPVDLSRWQPVWRPA	1	-0.999201	-1.10781	-1.20394	-1.10365	-2.67163	-3.11602	-2.23509	-2.67425	1.5706	2.97028	0.00384602
P49321_210	Nuclear autoantigenic sperm protein	NASP	318.32	S	VDLTLDWLTETS(0.975)EEAK	PQEKVDLTLDWLTETSEEAKGGAAPEGPNEA	1	0.115385	0.281337	0.114001	0.170241	-1.94757	NA	-2.21891	-1.38883	1.55907	2.94664	0.000363208
Q8WWQ0_683	PH-interacting protein	PHIP	109.28	S	GSISSTSEVHS(1)PPNVGLR	SRLSRGSISSTSEVHSPPNVGLRRSGQIEGV	1	NA	-0.142217	0.0705659	-0.0358255	-1.50251	-1.79048	-1.43488	-1.57596	1.54013	2.90821	0.00244787
Q92547_817	DNA topoisomerase 2-binding protein 1	TOPBP1	125.14	S	QVAASPAVGQPLQKEPS(0.994)LHLDTPSK	VAASPAVGQPLQKEPSLHLDTPSKFLSKDKL	1	-0.250229	-0.587204	-0.335349	-0.390928	-1.39931	-2.08868	-1.94726	-1.81175	1.42082	2.67739	0.00367575
P02545_301	Prelamin-A/C;Lamin-A/C	LMNA	209.87	S	IDS(1)LSAQLSQLQK	GAAHEELQQSRIRIDSLSAQLSQLQKQLAAK	1	-0.0267887	-0.0176739	-0.0156785	-0.020047	-0.811868	-1.76081	-1.61052	-1.3944	1.37435	2.59252	0.0095414
Q14684_736	Ribosomal RNA processing protein 1 homolog B	RRP1B	255.64	S	TPTSSPASS(0.952)PLVAK	PLHGVLKTPTSSPASSPLVAKKPLTTTPRRR	1	1.78489	1.58872	1.79301	1.72221	0.44874	0.633122	NA	0.360621	1.36159	2.56968	0.00173829
O43374_588	Ras GTPase-activating protein 4;Putative Ras GTPase-activating protein 4B	RASA4;RASA4B	154.94	S	GPLMSSS(0.963)FKK	LFIHRTKGKGPLMSSSFKKLYFSLTTEALSF	1	0.0437793	0.0735264	0.207118	0.108141	-1.19501	-1.42028	-0.972123	-1.1958	1.30394	2.46903	0.000715019
P16402_18	Histone H1.3	HIST1H1D	201.48	T	SETAPLAPTIPAPAEKT(1)PVK	ETAPLAPTIPAPAEKTPVKKKAKKAGATAGK	1	2.06014	2.05847	1.82417	1.98093	1.14609	0.496386	0.406586	0.683021	1.29791	2.45872	0.00616989
Q99996_3842	A-kinase anchor protein 9	AKAP9	147.28	S	SDLDYIRS(1)PLPFQNR	RHTTYRSRSDLDYIRSPLPFQNRYPGTPADF	1	-0.648176	-0.722804	-0.565826	-0.645602	-1.9272	-2.12556	-1.77136	-1.94138	1.29577	2.45509	0.000319651
P29590_530	Protein PML	PML	251.84	S	AVSPPHLDGPPS(1)PRS(1)PVIGSEVFLPNSNHVASGAGEAEER	KAVSPPHLDGPPSPRSPVIGSEVFLPNSNHV	2	2.01457	1.98671	1.94159	1.98096	1.00319	1.15249	NA	0.718561	1.2624	2.39894	0.000703098
Q09666_511	Neuroblast differentiation-associated protein AHNAK	AHNAK	337.45	S	ISMQDVDLSLGS(1)PK	QKPKISMQDVDLSLGSPKLKGDIKVSAPGVQ	1	-0.853346	-0.158794	-0.756976	-0.589705	-1.55457	-1.92407	-2.03942	-1.83936	1.24965	2.37784	0.00882783
Q14004_1147	Cyclin-dependent kinase 13	CDK13	208.7	T	QTDPST(0.996)PQQESSKPLGGIQPSSQTIQPK	PAGILATGEKQTDPSTPQQESSKPLGGIQPS	1	2.75467	2.75786	2.7493	2.75394	NA	2.38458	2.193	1.52586	1.22808	2.34255	0.00736788
P18206_721	Vinculin	VCL	265.23	S	MTGLVDEAIDTKS(1)LLDASEEAIKK	VEKMTGLVDEAIDTKSLLDASEEAIKKDLDK	1	-1.29037	-1.53581	-2.02945	-1.61855	-2.61629	-2.84852	-3.05522	-2.84001	1.22146	2.33183	0.00831087
Q86V48_57	Leucine zipper protein 1	LUZP1	293.01	S	VIQAEGS(1)NSSMLAEIEVLR	DELLDLQDKVIQAEGSNSSMLAEIEVLRQRV	1	-0.237092	-0.540047	-0.496096	-0.424412	-1.96842	-1.26206	-1.65343	-1.62797	1.20356	2.30307	0.00589926
Q86Y91_633	Kinesin-like protein KIF18B	KIF18B	77.79	S	RRPS(1)ALEADSPMAPK	AQGSRWPMEKKRRRPSALEADSPMAPKRGTK	1	-0.151559	-0.0990989	-0.0077988	-0.0861523	-1.41076	-1.33132	-1.09402	-1.2787	1.19255	2.28556	0.00033016
Q86YD1_73	Prostate tumor-overexpressed gene 1 protein	PTOV1	301.9	S	VFGALGPIGPSS(0.996)PGLTLGGLAVSEHR	EGARVFGALGPIGPSSPGLTLGGLAVSEHRL	1	1.67993	1.51847	1.51825	1.57222	-0.0252116	0.493787	0.7065	0.391692	1.18052	2.26659	0.00619965
Q9NZB2_428	Constitutive coactivator of PPAR-gamma-like protein 1;Putative uncharacterized protein C9orf129	FAM120A;C9orf129	320.27	T	NLTEQNSYSNIPHEGKHT(1)PLYER	TEQNSYSNIPHEGKHTPLYERSSPINPAQSG	1	1.17767	1.5566	0.976418	1.2369	0.300428	-0.0509105	-0.0445041	0.0683379	1.16856	2.24787	0.00475658
Q9BXB4_286	Oxysterol-binding protein-related protein 11	OSBPL11	208.79	S	GS(0.998)LPSGTTIEWLEPK	CFHILQLQHASHQKGSLPSGTTIEWLEPKIS	1	0.345271	0.273984	0.535341	0.384865	-0.957867	-0.574195	-0.764168	-0.76541	1.15028	2.21956	0.00105479
Q641Q2_802	WASH complex subunit FAM21A;WASH complex subunit FAM21C	FAM21A;FAM21C	207.07	S	TVLS(1)LFDEEEDKMEDQNIIQAPQK	SPWDKGTKPRTKTVLSLFDEEEDKMEDQNII	1	-0.835852	-0.911681	-0.726985	-0.824839	-1.92458	-2.06416	-1.85467	-1.94781	1.12297	2.17795	0.000161858
Q92547_888	DNA topoisomerase 2-binding protein 1	TOPBP1	127.02	S	NAVALSAS(0.995)PQLK	LALANSSRNAVALSASPQLKEAQSEKEEAPK	1	1.91375	2.00779	1.87602	1.93252	0.839929	0.44783	1.15742	0.815058	1.11746	2.16965	0.00589095
O00192_864	Armadillo repeat protein deleted in velo-cardio-facial syndrome	ARVCF	143.99	S	GALS(1)PGGFDDSTLPLVDK	FQSAAATAKGPKGALSPGGFDDSTLPLVDKS	1	-0.499122	-0.695943	NA	-0.597532	-1.67285	-1.76587	-1.65645	-1.69839	1.10085	2.14482	0.00101214
Q5T200_238	Zinc finger CCCH domain-containing protein 13	ZC3H13	144.19	S	KTS(0.981)AVSSPLLDQQR	SSPKSSSASKKDRKTSAVSSPLLDQQRNSKT	1	-0.93691	-1.12824	-1.0933	-1.05282	-1.78793	-2.19671	-2.46118	-2.14861	1.09579	2.1373	0.00585024
A1L390_741	Pleckstrin homology domain-containing family G member 3	PLEKHG3	83.633	S	RRES(0.997)LSYIPK	NAEHHDAGFSVRRRESLSYIPKGLVRNSISR	1	-1.21261	-1.47399	-1.05847	-1.24835	-2.59582	-2.27113	-2.08985	-2.31893	1.07058	2.10027	0.00500828
Q01804_893	OTU domain-containing protein 4	OTUD4	183.07	S	QNIVLPSDEKGELDLS(1)LENLDLSK	QNIVLPSDEKGELDLSLENLDLSKDCGSVST	1	0.525431	0.687173	0.521498	0.578034	-0.371951	-0.478726	-0.621533	-0.490737	1.06877	2.09764	0.000295373
Q9UJV9_320	Probable ATP-dependent RNA helicase DDX41	DDX41	72.315	T	HGVHMMVAT(1)PGR	EQMETIRHGVHMMVATPGRLMDLLQKKMVSL	1	-0.418548	-0.259086	-0.477999	-0.385211	-1.34987	-1.5662	-1.4416	-1.45255	1.06734	2.09557	0.000296563
Q969R5_67	Lethal(3)malignant brain tumor-like protein 2	L3MBTL2	230.48	S	EAGELPTS(0.996)PLHLLS(0.98)PGTPR	SEAENEDREAGELPTSPLHLLSPGTPRSLDG	2	-1.61388	-2.01358	-1.41841	-1.68195	-2.89295	-2.46502	-2.86374	-2.74057	1.05862	2.08293	0.00899006
Q8IY92_1329	Structure-specific endonuclease subunit SLX4	SLX4	187.69	S	FSVIRPQT(0.999)PPPQTPSSCLTPVS(0.972)PGTSDGR	QTPPPQTPSSCLTPVSPGTSDGRRQGHRSPS	2	0.714556	NA	0.616717	0.665637	-0.482398	-0.304508	-0.390132	-0.392346	1.05798	2.08202	0.000792408
Q9ULM3_627	YEATS domain-containing protein 2	YEATS2	136.99	S	GGHMIAVS(1)PQK	LPQYVTVKGGHMIAVSPQKQVITPGEGIAQS	1	2.71415	2.49599	2.27612	2.49542	1.72933	1.45257	1.17679	1.4529	1.04252	2.05983	0.00687758
O75533_350	Splicing factor 3B subunit 1	SF3B1	282.09	T	WDETPASQMGGST(0.994)PVLTPGK	KSRWDETPASQMGGSTPVLTPGKTPIGTPAM	1	1.13466	0.743918	0.728364	0.868979	-0.261428	0.101203	-0.265251	-0.141825	1.0108	2.01503	0.00495131
Q9UN81_203	LINE-1 retrotransposable element ORF1 protein	L1RE1	103.88	T	QANVQIQEIQRT(1)PQR	NLARQANVQIQEIQRTPQRYSSRRATPRHII	1	NA	0.123257	0.150848	0.137053	-1.16723	NA	-1.44199	-0.869739	1.00679	2.00944	0.00904835
Q16576_95	Histone-binding protein RBBP7	RBBP7	249.23	S	VHIPNDDAQFDAS(1)HCDSDKGEFGGFGSVTGK	VARVHIPNDDAQFDASHCDSDKGEFGGFGSV	1	3.75754	3.50719	3.78282	3.68252	3.02065	2.43271	2.57589	2.67642	1.0061	2.00848	0.00703145
Q8IY26_26	Presqualene diphosphate phosphatase	PPAPDC2	516.2	S	SMEGRPLGVSASSSSSSPGS(1)PAHGGGGGGSR	RPLGVSASSSSSSPGSPAHGGGGGGSRFEFQ	1	1.22818	1.04198	0.948015	1.07273	0.399165	0.101362	-0.286221	0.0714354	1.00129	2.00179	0.00958187
Q5TDH0_194	Protein DDI1 homolog 2	DDI2	238.88	S	LFS(1)ADPFDLEAQAK	QQDRARREQERIRLFSADPFDLEAQAKIEED	1	-0.522106	-0.57893	-0.623516	-0.574851	-1.81625	-1.54977	-1.34308	-1.5697	0.994849	1.99287	0.0020755
Q09666_5110	Neuroblast differentiation-associated protein AHNAK	AHNAK	117.08	S	FKAEAPLPS(1)PK	FDIKSPKFKAEAPLPSPKLEGELQAPDLELS	1	3.33131	3.19501	3.24481	3.25704	2.44692	2.4763	1.86875	2.26399	0.993053	1.99039	0.00791964
O00566_399	U3 small nucleolar ribonucleoprotein protein MPP10	MPHOSPH10	138.35	S	RPENS(1)LLEETLHFDHAVR	WQLQGEVTAQKRPENSLLEETLHFDHAVRMA	1	-1.48573	-1.42645	-0.90505	-1.27241	-2.10007	-2.29915	-2.35512	-2.25145	0.97904	1.97115	0.00807907
Q02952_612	A-kinase anchor protein 12	AKAP12	121.68	S	EGVTPWAS(1)FK	TSDGEKKREGVTPWASFKKMVTPKKRVRRPS	1	0.22911	0.789342	0.40612	0.474857	-0.54907	-0.287331	-0.670232	-0.502211	0.977068	1.96846	0.00816605
P25054_2485	Adenomatous polyposis coli protein	APC	170.19	S	SQAQTPVLS(0.862)PSLPDMSLSTHSSVQAGGWR	RPASPTRSQAQTPVLSPSLPDMSLSTHSSVQ	1	-0.473075	NA	-0.350496	-0.411785	-2.10599	NA	-1.97409	-1.36003	0.94824	1.92952	0.00304357
P62191_53	26S protease regulatory subunit 4	PSMC1	126.09	T	LPLVT(0.999)PHTQCR	KKTKGPDAASKLPLVTPHTQCRLKLLKLERI	1	-0.527342	-0.395526	-0.896847	-0.606572	-1.35971	-1.56437	-1.72955	-1.55121	0.944637	1.9247	0.00685532
Q6YBV0_36	Proton-coupled amino acid transporter 4	SLC36A4	241.52	S	REELDMDVMRPLINEQNFDGTS(0.878)DEEHEQELLPVQK	DVMRPLINEQNFDGTSDEEHEQELLPVQKHY	1	-0.160659	0.0278215	NA	-0.0664188	-1.02669	-1.05666	-0.94678	-1.01004	0.943623	1.92335	0.00140946
O95544_46	NAD kinase	NADK	159.04	S	SRS(0.995)LSASPALGSTK	TWSYNHPIRGRAKSRSLSASPALGSTKEFRR	1	0.368491	0.624479	0.582457	0.525142	-0.372105	-0.434253	-0.444993	-0.417117	0.942259	1.92153	0.000334511
Q96RQ1_11	Endoplasmic reticulum-Golgi intermediate compartment protein 2	ERGIC2	72.968	S	TLS(1)LVK	_____MRRLNRKKTLSLVKELDAFPKVPESY	1	-2.15548	-1.73195	-2.02349	-1.97031	-3.04408	-2.6825	-2.93144	-2.88601	0.915701	1.88649	0.00510357
P17544_73	Cyclic AMP-dependent transcription factor ATF-7	ATF7	140.57	S	NCEEVGLFNELASS(0.967)FEHEFKK	LKNCEEVGLFNELASSFEHEFKKAADEDEKK	1	-1.78702	-2.18904	-1.67381	-1.88329	-2.67612	-2.87351	-2.80051	-2.78338	0.900091	1.86618	0.0056833
O43572_202	A-kinase anchor protein 10, mitochondrial	AKAP10	85.969	S	HETTASFLTDS(0.999)LDKR	SPSKKHETTASFLTDSLDKRLEDSGSAQLFM	1	-1.21369	-1.08943	-1.3215	-1.20821	-2.28328	-1.88406	-2.0879	-2.08508	0.876874	1.83639	0.00276733
Q13439_71	Golgin subfamily A member 4	GOLGA4	153.12	S	VPS(1)VESLFR	GDTQSFAQKLQLRVPSVESLFRSPIKESLFR	1	3.19791	3.3347	3.31126	3.28129	2.61231	2.38809	2.21483	2.40508	0.876212	1.83555	0.00202561
P62308_66	Small nuclear ribonucleoprotein G;Putative small nuclear ribonucleoprotein G-like protein 15	SNRPG;SNRPGP15	115.06	S	GNS(1)IIMLEALER	SGQQNNIGMVVIRGNSIIMLEALERV_____	1	NA	-2.81664	-2.76756	-2.7921	-3.7668	-3.53214	-3.59942	-3.63279	0.840687	1.7909	0.0027618
Q9H4L4_181	Sentrin-specific protease 3	SENP3	452.12	S	NHLSPQQGGATPQVPS(1)PCCR	NHLSPQQGGATPQVPSPCCRFDSPRGPPPPR	1	0.392019	0.554118	0.205387	0.383841	-0.265418	-0.409801	-0.668841	-0.44802	0.831861	1.77998	0.00584301
P56537_239	Eukaryotic translation initiation factor 6	EIF6	347.77	S	LNEAQPSTIATSMRDS(1)LIDSLT	LNEAQPSTIATSMRDSLIDSLT_________	1	1.44917	1.4441	1.64332	1.51219	0.619774	0.554337	0.913758	0.695956	0.816238	1.76081	0.00314896
Q9UBF8_258	Phosphatidylinositol 4-kinase beta	PI4KB	131.57	S	ELPSLS(1)PAPDTGLSPSK	DELKPAHRKRELPSLSPAPDTGLSPSKRTHQ	1	-0.869068	-0.613295	NA	-0.741181	-1.49345	-1.47416	-1.56842	-1.51201	0.770832	1.70625	0.00484448
P84077_147	ADP-ribosylation factor 1;ADP-ribosylation factor 3	ARF1;ARF3	110.88	S	LGLHS(1)LR	NAMNAAEITDKLGLHSLRHRNWYIQATCATS	1	0.734834	0.795637	0.798704	0.776392	-0.079704	0.0467651	0.0646715	0.0105776	0.765814	1.70033	0.000105743
Q08AD1_877	Calmodulin-regulated spectrin-associated protein 2	CAMSAP2	391.5	S	QWNLAS(1)PSEETLNEGEILEYTK	SPTTPIDPEKQWNLASPSEETLNEGEILEYT	1	0.302059	0.0271005	0.163621	0.16426	-0.672202	-0.324102	-0.785038	-0.593781	0.758041	1.69119	0.00901697
O15085_251	Rho guanine nucleotide exchange factor 11	ARHGEF11	214.25	S	NSVLSDPGLDS(1)PRTS(0.997)PVIMAR	SLMNRNSVLSDPGLDSPRTSPVIMARVAQHH	2	0.34808	0.106621	0.161871	0.205524	-0.530703	-0.56831	-0.553557	-0.550857	0.756381	1.68925	0.000512399
Q6ZU65_13	Ubinuclein-2	UBN2	193.28	S	RVAFISLS(1)PVR	___MAEPRRVAFISLSPVRRREAEYPGPERE	1	-1.1224	-1.05012	-1.16607	-1.11286	-1.72519	-1.96148	-1.88158	-1.85609	0.743222	1.67391	0.000650625
Q9NRA8_342	Eukaryotic translation initiation factor 4E transporter	EIF4ENIF1	60.892	S	WFS(0.995)NPSR	LGEGSVSASRFSRWFSNPSRSGSRSSSLGST	1	0.69892	0.904249	0.59837	0.733846	NA	-0.0472091	0.0259967	-0.0070708	0.740917	1.67124	0.00831301
P46821_1625	Microtubule-associated protein 1B;MAP1B heavy chain;MAP1 light chain LC1	MAP1B	195.1	S	PMSISPPDFS(1)PK	KEECPRPMSISPPDFSPKTAKSRTPVQDHRS	1	-1.4203	-1.58205	-1.71773	-1.57336	-2.38132	-2.29329	-2.25404	-2.30955	0.736192	1.66577	0.00142633
Q9P206_862	Uncharacterized protein KIAA1522	KIAA1522	85.184	S	AS(1)PVPAPSSGLHAAVR	SAPQKPLRRALSGRASPVPAPSSGLHAAVRL	1	0.958806	0.65921	0.805248	0.807755	0.130339	NA	0.0966041	0.0756478	0.732107	1.66106	0.00853699
Q07864_1317	DNA polymerase epsilon catalytic subunit A	POLE	184.11	S	DGPATGLGS(1)FLR	LRPGAIRDGPATGLGSFLRRTARSILDLPWQ	1	-2.00957	-1.81651	-1.91466	-1.91358	-2.60896	-2.4511	-2.86101	-2.64036	0.726774	1.65493	0.00527007
P09874_179	Poly [ADP-ribose] polymerase 1	PARP1	75.184	S	NREELGFRPEYSAS(0.963)QLK	VKNREELGFRPEYSASQLKGFSLLATEDKEA	1	0.314318	0.633141	0.367226	0.438229	-0.251358	-0.128261	-0.479381	-0.286334	0.724562	1.6524	0.00706046
Q04759_685	Protein kinase C theta type	PRKCQ	158.4	S	ALINS(1)MDQNMFR	NEKPRLSFADRALINSMDQNMFRNFSFMNPG	1	-1.2142	-1.22788	-1.23723	-1.22644	-2.22007	-1.73279	-1.89894	-1.9506	0.724166	1.65194	0.00719084
Q96QZ0_303	Pannexin-3	PANX3	49.929	S	LLS(0.981)VYEMLPAFDLLSR	IYNLTRLCRWDKRLLSVYEMLPAFDLLSRKM	1	-0.319572	-0.274917	-0.505676	-0.366722	-1.23101	-0.889575	-1.13957	-1.08672	0.719998	1.64718	0.00439275
Q5VWN6_1220	Protein FAM208B	FAM208B	316.66	S	QCS(1)LNCISSGCHTSGDSLELR	EVDSSSASTTLGRQCSLNCISSGCHTSGDSL	1	1.51447	1.36752	1.51346	1.46515	0.628202	0.903757	0.704713	0.745557	0.719594	1.64672	0.0016639
Q9HB21_332	Pleckstrin homology domain-containing family A member 1	PLEKHA1	122.97	S	SNS(1)LVSTFTMEK	NAATATSHSTASRSNSLVSTFTMEKRGFYES	1	-1.3133	-1.58646	-1.30144	-1.4004	-2.1644	-2.18223	-2.00743	-2.11802	0.717623	1.64447	0.00269974
Q9C0C2_178	182 kDa tankyrase-1-binding protein	TNKS1BP1	230.67	S	KEVLAS(1)PDRLWGSR	EILAKMEQPRKEVLASPDRLWGSRLTFNHDG	1	-0.199783	-0.298981	-0.0103248	-0.169696	-0.842198	-0.736653	-1.06625	-0.881699	0.712003	1.63808	0.00524458
P49790_338	Nuclear pore complex protein Nup153	NUP153	281.68	S	RIPSIVSS(0.961)PLNS(1)PLDR	ADAKRIPSIVSSPLNSPLDRSGIDITDFQAK	2	-0.365379	-0.130777	-0.321833	-0.272663	NA	-1.45413	-1.49687	-0.983667	0.711004	1.63694	0.00104179
Q9HAU0_410	Pleckstrin homology domain-containing family A member 5	PLEKHA5	205.8	S	TNS(1)MQQLEQWIK	GPLYTEADRVIQRTNSMQQLEQWIKIQKGRG	1	-1.00681	-1.46003	-1.23476	-1.23387	-2.08367	-1.86819	-1.87301	-1.94163	0.707761	1.63327	0.00894443
O14545_470	TRAF-type zinc finger domain-containing protein 1	TRAFD1	154.48	S	STS(1)GPRPGCQPSSPCVPK	INNMTATYNQLSRSTSGPRPGCQPSSPCVPK	1	2.94247	3.01517	2.75069	2.90278	2.0719	2.45241	2.13004	2.21812	0.684658	1.60732	0.00856121
Q96JK2_468	DDB1- and CUL4-associated factor 5	DCAF5	221.47	S	SGYTDSESSASLPRS(1)PPPTVDESADNAFHLGPLR	RSGYTDSESSASLPRSPPPTVDESADNAFHL	1	-0.314016	-0.407236	-0.367373	-0.362875	-1.18591	-1.12798	-0.808511	-1.0408	0.677924	1.59984	0.00489585
P37837_237	Transaldolase	TALDO1	99.283	S	TIVMGAS(1)FR	NYYKKFSYKTIVMGASFRNTGEIKALAGCDF	1	0.817118	0.526455	0.810679	0.718084	-0.0411757	0.0502656	0.120606	0.0432319	0.674852	1.59643	0.00319389
Q71F23_229	Centromere protein U	CENPU	97.253	S	AIGS(0.977)DTSDIVHIWCPEGMK	ISHDKRKKSRSKAIGSDTSDIVHIWCPEGMK	1	-1.3697	-1.43398	-1.08319	-1.29563	-2.07955	-1.95313	-1.87584	-1.96951	0.673881	1.59536	0.00541785
Q9BYV9_510	Transcription regulator protein BACH2	BACH2	109.07	S	VCPRS(1)PPLETR	RPNTSCPVPIKVCPRSPPLETRTRTSSSCSS	1	0.105848	-0.0766256	-0.364799	-0.111859	-0.845224	-0.728903	-0.783031	-0.785719	0.67386	1.59534	0.00879475
Q6ZRI6_208	Uncharacterized protein C15orf39	C15orf39	215.93	S	DSSGSFS(1)PCQPFLEK	GVPAEGSSKDSSGSFSPCQPFLEKYQTIHST	1	-1.23234	-1.603	-1.50605	-1.44713	-2.05942	-2.13022	-2.16573	-2.11845	0.671324	1.59253	0.00433281
P15880_252	40S ribosomal protein S2	RPS2	169.89	T	TYSYLT(1)PDLWK	AKATFDAISKTYSYLTPDLWKETVFTKSPYQ	1	-0.0627037	-0.23774	-0.150936	-0.15046	-0.639245	-0.956599	-0.86833	-0.821391	0.670931	1.5921	0.00332694
Q9P0K7_383	Ankycorbin	RAI14	255	S	EAEADLS(1)FDSYHSTQTDLGPSLGKPGETSPPDSK	DKLQAKSPKEAEADLSFDSYHSTQTDLGPSL	1	0.4595	0.690261	0.527183	0.558982	-0.159806	NA	-0.163042	-0.107616	0.666598	1.58733	0.003867
O14639_452	Actin-binding LIM protein 1	ABLIM1	178.67	S	STS(1)QGSINSPVYSR	EGYQDVRDRMIHRSTSQGSINSPVYSRHSYT	1	NA	1.28198	1.10478	1.19338	0.465535	0.493288	0.628653	0.529159	0.664222	1.58471	0.00559864
Q9UPQ9_803	Trinucleotide repeat-containing gene 6B protein	TNRC6B	162.82	S	GGWEDCKRS(1)PAWNETGR	NASLASKGGWEDCKRSPAWNETGRQPNSWNK	1	1.40552	1.06335	1.183	1.21729	0.730695	0.547694	0.393792	0.557394	0.659896	1.57997	0.00916029
O75170_289	Serine/threonine-protein phosphatase 6 regulatory subunit 2	PPP6R2	186.15	S	VGTEGLVDS(0.998)FSQGLER	TLLETRRVGTEGLVDSFSQGLERSYAVSSSV	1	-1.10301	-1.1339	NA	-1.11845	-1.93399	-1.71513	-1.68448	-1.77787	0.659415	1.57944	0.00752424
Q969R8_104	Integrin-alpha FG-GAP repeat-containing protein 2	ITFG2	206.08	S	VLDAS(1)GHHETLIGEEQRPVFK	WFHLFDLTPAKVLDASGHHETLIGEEQRPVF	1	2.8667	2.78381	2.81649	2.82234	2.24268	2.15106	2.10432	2.16602	0.656317	1.57605	0.000155706
Q53HL2_219	Borealin	CDCA8	255.69	S	IYNISGNGS(1)PLADSK	TPAAGERIYNISGNGSPLADSKEIFLTVPVG	1	2.8691	2.65638	2.96981	2.83176	2.26122	2.0094	2.26134	2.17732	0.654444	1.57401	0.00632954
O94768_12	Serine/threonine-protein kinase 17B	STK17B	166.79	S	SIS(0.996)GLLTTTPQIPIK	____MSRRRFDCRSISGLLTTTPQIPIKMEN	1	-2.43462	-2.31585	-2.62068	-2.45705	-2.93408	-3.31204	-3.07881	-3.10831	0.65126	1.57054	0.00998466
Q15436_308	Protein transport protein Sec23A	SEC23A	173.64	T	IMMFIGGPATQGPGMVVGDELKT(1)PIR	PATQGPGMVVGDELKTPIRSWHDIDKDNAKY	1	-1.0859	-0.725898	-0.999449	-0.937084	-1.75718	-1.49887	-1.49605	-1.58403	0.64695	1.56585	0.00958502
O94913_182	Pre-mRNA cleavage complex 2 protein Pcf11	PCF11	352.82	S	SPEEPSTPGTVVSS(0.973)PSISTPPIVPDIQK	NKSPEEPSTPGTVVSSPSISTPPIVPDIQKN	1	-1.16351	-1.22866	NA	-1.19609	-1.77788	-1.94253	-1.77528	-1.8319	0.635812	1.55381	0.00350451
Q8WY36_243	HMG box transcription factor BBX	BBX	267.9	S	QKS(1)PLFQFAEISSSTSHSDASTK	TCRPDVSESPELRQKSPLFQFAEISSSTSHS	1	1.63011	1.3711	1.26726	1.42282	0.783934	0.874204	0.70701	0.788383	0.634441	1.55234	0.00581983
Q15654_142	Thyroid receptor-interacting protein 6	TRIP6	281.2	S	TGSLKPNPAS(1)PLPASPYGGPTPASYTTASTPAGPAFPVQVK	PPPAYRTGSLKPNPASPLPASPYGGPTPASY	1	1.91098	1.7167	1.84671	1.8248	1.08382	1.1014	1.38698	1.19073	0.634062	1.55193	0.00506234
Q8WXH0_6459	Nesprin-2	SYNE2	215.36	S	SISDGHSWHVPDS(0.996)PSCPEHHYK	SGKSISDGHSWHVPDSPSCPEHHYKQMEGDR	1	1.18949	1.27651	1.21996	1.22865	0.501473	0.697831	0.588373	0.595892	0.632762	1.55053	0.000528052
Q96QF0_266	Rab-3A-interacting protein	RAB3IP	297.87	S	TLVLSSSPTS(0.987)PTQEPLPGGK	EVAALKTLVLSSSPTSPTQEPLPGGKTPFKK	1	1.41919	1.23038	1.17552	1.27503	0.625373	0.742428	0.60462	0.657474	0.617557	1.53428	0.00193688
O75385_556	Serine/threonine-protein kinase ULK1	ULK1	154.34	S	LHS(1)APNLSDLHVVRPK	PEHSPRTSGLGCRLHSAPNLSDLHVVRPKLP	1	0.334927	0.453441	0.347393	0.378587	-0.419338	-0.211597	-0.0668565	-0.232597	0.611184	1.52751	0.00496639
Q8N122_719	Regulatory-associated protein of mTOR	RPTOR	83.204	S	LRS(1)VSSYGNIR	SLTPVRDSPCTPRLRSVSSYGNIRAVATARS	1	0.460355	0.372822	0.14656	0.326579	-0.281087	-0.285306	-0.274237	-0.28021	0.606789	1.52287	0.0029122
O75410_153	Transforming acidic coiled-coil-containing protein 1	TACC1	136.6	S	ISIVRPFS(1)IETK	EPEHDFSKISIVRPFSIETKDSTDISAVLGT	1	-0.852344	-1.3803	-1.35813	-1.19692	NA	-2.79475	-2.61046	-1.80174	0.604813	1.52078	0.00751204
Q86X19_182	Transmembrane protein 17	TMEM17	114.96	S	FHLQDFDRLS(1)ANR	NQLAVRFHLQDFDRLSANRGDMRRMRSCIEE	1	-0.807144	-1.04048	-1.19069	-1.01277	-1.69736	-1.65227	-1.49417	-1.6146	0.601827	1.51764	0.00915989
Q15697_266	Zinc finger protein 174	ZNF174	122.31	S	QVSS(0.998)PNAQKPFAHYQR	GANMSEPRLSRRQVSSPNAQKPFAHYQRHCR	1	NA	-0.471226	-0.502629	-0.486927	-1.03182	-1.12028	-1.09162	-1.08124	0.594313	1.50975	0.000468582
Q86SQ0_157	Pleckstrin homology-like domain family B member 2	PHLDB2	127.96	S	HKS(1)HDNVYSLGGLEGR	LSEKPPYSKYSSRHKSHDNVYSLGGLEGRKA	1	0.531416	NA	0.582457	0.556936	-0.0231349	0.0766761	-0.164185	-0.0368813	0.593817	1.50923	0.00758649
Q8IYH5_777	ZZ-type zinc finger-containing protein 3	ZZZ3	270.81	S	SCFHSHMNTAVEDAS(1)DDESIPIMYR	RSCFHSHMNTAVEDASDDESIPIMYRNLPEY	1	1.57926	1.54292	1.74599	1.62272	0.817467	1.14789	1.12466	1.03	0.592716	1.50808	0.00864705

## Sheet: Upregulated in sgTBC1D23
Proteins_Positions	Protein.names	Gene.names	Score	Amino.acid	seq	Sequence.window	num	1_normalized	2_normalized	3_normalized	AVE	4_normalized	5_normalized	6_normalized	AVE	log2(ratio(1-2-3/4-5-6))	ratio(1-2-3/4-5-6)	pvalue
Q68D51_271	DENN domain-containing protein 2C	DENND2C	226.79	S	RKS(1)FEFEDIQHFR	PKKYGGKIRGRSKRKSFEFEDIQHFRNRNSQ	1	0.340511	0.708191	0.501891	0.516864	1.18389	1.04843	1.09427	1.10886	-0.592001	0.663422	0.00646526
Q8NEF9_203	Serum response factor-binding protein 1	SRFBP1	333.13	S	AVTIANS(1)PSKPSEKDSVVSLESQK	IAKMEHGPKAVTIANSPSKPSEKDSVVSLES	1	3.39697	3.40822	3.41901	3.40807	3.78259	4.0327	4.1868	4.00069	-0.592628	0.663134	0.00736218
Q96PY5_1016	Formin-like protein 2	FMNL2	298.42	S	LLEQEALMEQQDPKS(1)PSHK	KLLEQEALMEQQDPKSPSHKSKRQQQELIAE	1	2.35657	2.25527	2.48116	2.36433	2.90103	3.12425	2.95649	2.99392	-0.62959	0.64636	0.00254916
P42345_567	Serine/threonine-protein kinase mTOR	MTOR	163.66	S	GLAHQLAS(1)PGLTTLPEASDVGSITLALR	LRHPGMPKGLAHQLASPGLTTLPEASDVGSI	1	-0.820642	-1.00484	-0.918789	-0.914759	-0.354177	-0.0385437	-0.361845	-0.251522	-0.663237	0.63146	0.00508884
Q5VUA4_1420	Zinc finger protein 318	ZNF318	195.48	S	AFGGEEVILKGS(1)PEEK	IISKAFGGEEVILKGSPEEKVVLAEKSEPSH	1	-0.863606	-0.631652	-0.785767	-0.760342	0.124448	-0.299834	0.004988	-0.0567992	-0.703543	0.614063	0.00803411
Q9BVG9_16	Phosphatidylserine synthase 2	PTDSS2	86.136	S	RDAGGPRPES(1)PVPAGR	MRRGERRDAGGPRPESPVPAGRASLEEPPDG	1	0.678405	NA	0.583726	0.631065	1.35638	1.28467	1.41395	1.35167	-0.720604	0.606843	0.00122943
O43847_94	Nardilysin	NRD1	166.36	S	RGS(0.999)LSNAGDPEIVK	ARLGADESEEEGRRGSLSNAGDPEIVKSPSD	1	3.6806	4.08273	4.15776	3.9737	4.61915	4.79305	4.73228	4.71483	-0.741129	0.598271	0.00909787
Q6KC79_350	Nipped-B-like protein	NIPBL	325.68	S	AAMYDIISS(0.996)PSKDSTK	EKEQSEKAAMYDIISSPSKDSTKLTLRLSRV	1	0.629036	0.126909	0.445892	0.400613	1.20321	1.23134	1.10631	1.18028	-0.779672	0.582499	0.00676434
Q5H9R7_631	Serine/threonine-protein phosphatase 6 regulatory subunit 3	PPP6R3	145.28	T	HIAFT(1)PESQR	GSDEEDIWEEKHIAFTPESQRRSSSGSTDSE	1	-0.396384	-0.0380718	-0.210619	-0.215025	0.375181	0.790374	0.560834	0.575463	-0.790488	0.578149	0.00755839
Q5H9F3_927	BCL-6 corepressor-like protein 1	BCORL1	224.61	S	IAAKPYEEQVNPVLLTLS(0.995)PQTGTLALSVQPSGGDIR	AKPYEEQVNPVLLTLSPQTGTLALSVQPSGG	1	-1.16322	-1.40099	-1.34044	-1.30155	-0.727903	-0.730209	NA	-0.486038	-0.815514	0.568206	0.00839382
Q9H974_101	Queuine tRNA-ribosyltransferase subunit QTRTD1	QTRTD1	101.95	S	FIGMPESLLYCSLHDPVS(0.996)PCPAGYVTNK	GMPESLLYCSLHDPVSPCPAGYVTNKSVSVW	1	0.398903	0.36091	0.737061	0.498958	1.4117	1.25026	1.34923	1.33707	-0.838107	0.559377	0.0028504
P29597_292	Non-receptor tyrosine-protein kinase TYK2	TYK2	235.01	Y	LLAQAEGEPCY(1)IR	VCHLRLLAQAEGEPCYIRDSGVAPTDPGPES	1	0.653508	0.575592	1.00768	0.745594	1.62596	1.75857	1.36791	1.58414	-0.83855	0.559205	0.00880459
P32119_112	Peroxiredoxin-2	PRDX2	119.87	S	RLS(1)EDYGVLK	GPLNIPLLADVTRRLSEDYGVLKTDEGIAYR	1	-2.22185	NA	-2.01301	-2.11743	-1.23654	-1.16418	-1.3678	-1.25617	-0.861257	0.550473	0.00427443
P53367_361	Arfaptin-1	ARFIP1	214.54	T	LKT(1)PGVDAPSWLEEQ	KQLEQTLKQFHIKLKTPGVDAPSWLEEQ___	1	-1.031	-0.931484	-1.23911	-1.0672	NA	-0.357107	-0.255675	-0.204261	-0.862937	0.549832	0.00850179
P52746_904	Zinc finger protein 142	ZNF142	214.02	S	GLPRPDS(1)PIPLQPVLPGTQASEDTESGKPPPASQEAELLLPK	CPVLLRKNKGLPRPDSPIPLQPVLPGTQASE	1	1.81188	1.63158	NA	1.72173	2.5192	2.5808	2.65401	2.58467	-0.86294	0.549831	0.00196243
Q9P2D6_640	Protein FAM135A	FAM135A	131.33	S	RSS(0.863)DDCHDHQTTPSLGVR	SEITQMEHNLASRRSSDDCHDHQTTPSLGVR	1	1.63333	1.83444	1.98701	1.81826	2.63654	2.90878	2.54715	2.69749	-0.879228	0.543658	0.00416601
Q9BQG0_1248	Myb-binding protein 1A	MYBBP1A	103.69	S	SPAPGAPTRS(0.763)PSTPAKS(0.979)PK	PAPGAPTRSPSTPAKSPKLQKKNQKPSQVNG	2	0.0321719	-0.0346197	0.290162	0.0959046	1.01687	1.28895	0.793272	1.03303	-0.937126	0.522272	0.00577026
O95793_278	Double-stranded RNA-binding protein Staufen homolog 1	STAU1	223.7	S	TKPIVKPQTS(0.998)PEYGQGINPISR	PRIKKKTKPIVKPQTSPEYGQGINPISRLAQ	1	-1.07175	-1.45931	-0.82044	-1.11717	-0.113292	-0.327491	-0.0547393	-0.165174	-0.951993	0.516918	0.00945675
Q8NCN2_164	Zinc finger and BTB domain-containing protein 34	ZBTB34	235.24	S	DSSFFANPVEIS(1)PPYCSQGR	NGVKDSSFFANPVEISPPYCSQGRQPTASSD	1	NA	-0.945248	-1.06096	-1.00311	NA	0.104198	0.197638	0.100612	-1.10372	0.465316	0.00412688
P56192_825	Methionine--tRNA ligase, cytoplasmic	MARS	391.06	S	TS(0.775)PKPAVVETVTTAKPQQIQALMDEVTK	IESLRQRFGGGQAKTSPKPAVVETVTTAKPQ	1	2.97216	3.0491	3.17903	3.06677	4.21857	4.23408	4.06546	4.1727	-1.10594	0.464601	0.000165594
Q9H211_318	DNA replication factor Cdt1	CDT1	241.74	S	AFLASLS(1)PAMVVPEDQLTR	VEHVKEHHKAFLASLSPAMVVPEDQLTRWHP	1	-1.22947	-1.45385	-1.27953	-1.32095	-0.0417377	-0.418541	-0.138634	-0.199638	-1.12131	0.459675	0.00104868
Q6NZY4_597	Zinc finger CCHC domain-containing protein 8	ZCCHC8	217.16	S	KSEAGHAS(0.763)SPDSEVTSLCQK	EVPEIFTKKSEAGHASSPDSEVTSLCQKEKA	1	NA	1.88371	1.47135	1.67753	4.17348	4.31313	NA	2.82887	-1.15134	0.450207	0.00712102
Q99569_776	Plakophilin-4	PKP4	257.37	S	LLGLNELDDLLGKES(0.986)PSKDSEPSCWGK	RLLGLNELDDLLGKESPSKDSEPSCWGKKKK	1	-0.367925	-0.797185	-0.540297	-0.568469	0.612322	0.39556	0.825819	0.611234	-1.1797	0.441442	0.00257869
Q9Y4B6_1000	Protein VPRBP	VPRBP	283.85	S	HLPS(1)PPTLDSIITEYLR	SQSPAIKKQLDRHLPSPPTLDSIITEYLREQ	1	2.1606	1.67662	2.36548	2.06757	3.02561	3.36616	3.42754	3.2731	-1.20554	0.433608	0.00730925
Q8TDJ6_2399	DmX-like protein 2	DMXL2	107.33	S	RQS(0.999)ENISAPPVLSEDIDKHR	VFGGGVKLVVKPRRQSENISAPPVLSEDIDK	1	-2.33184	-2.09742	-2.28457	-2.23794	-0.737334	-1.19251	-1.09309	-1.00765	-1.2303	0.426229	0.00138443
Q3V6T2_1587	Girdin	CCDC88A	74.147	S	VHASRPAS(0.907)LDSGR	DDSSTGSRVHASRPASLDSGRTSTSNSNNNA	1	0.0643001	0.398803	-0.220467	0.0808787	1.14104	1.46782	1.3485	1.31912	-1.23824	0.42389	0.0036436
Q8TE04_215	Pantothenate kinase 1	PANK1	167.27	S	LPLLPELQPQPLLPQHDS(1)PAKK	LLPELQPQPLLPQHDSPAKKCRLRRRMDSGR	1	-2.94082	-2.46572	-2.62349	-2.67668	-1.45962	-1.24753	-1.46767	-1.39161	-1.28507	0.410351	0.00121947
Q5H9F3_603	BCL-6 corepressor-like protein 1	BCORL1	110.67	S	MPSGTEQQTEGTSVTFSPLKS(0.986)PPQLER	EQQTEGTSVTFSPLKSPPQLEREMASPPECS	1	-1.02182	-1.16907	-1.22402	-1.1383	0.209196	0.16736	0.532326	0.302961	-1.44126	0.368244	0.000378292
Q9HCI7_447	E3 ubiquitin-protein ligase MSL2	MSL2	138.68	S	IPSHHFMPGS(0.998)PTK	KAVKEKIPSHHFMPGSPTKTVYKKPQEKKGC	1	0.276765	0.599742	1.04696	0.641155	2.39523	2.11661	2.06903	2.19362	-1.55247	0.340927	0.00319407
Q01484_3814	Ankyrin-2	ANK2	191.79	T	LYLQT(1)PTSSER	EEVSTPAEEEKLYLQTPTSSERGGSPIIQEP	1	-1.66455	-1.38815	NA	-1.52635	0.228173	0.179276	NA	0.135817	-1.66217	0.315964	0.006516
Q9NYJ8_477	TGF-beta-activated kinase 1 and MAP3K7-binding protein 2	TAB2	223.61	S	ITVSPNKPPAVS(1)PGVVS(0.988)PTFELTNLLNHPDHYVETENIQHLTDPTLAHVDR	YTFKITVSPNKPPAVSPGVVSPTFELTNLLN	2	0.615933	0.0521474	0.936038	0.534706	2.12273	2.38336	2.44092	2.31567	-1.78096	0.290989	0.00298093
Q9BVV8_120	Uncharacterized membrane protein C19orf24	C19orf24	452.1	S	YGLLANTEDPTEMASLDS(1)DEETVFESR	LLANTEDPTEMASLDSDEETVFESRNLR___	1	NA	-2.33044	-2.50681	-2.41863	NA	-0.555954	-0.806835	-0.454263	-1.96436	0.256252	0.00770078
Q96T58_1636	Msx2-interacting protein	SPEN	134.98	S	DSELKT(0.964)PPS(0.995)VGPPSVTVVTLESAPSALEK	ESAPENKDSELKTPPSVGPPSVTVVTLESAP	2	-0.981303	-1.01071	-0.226461	-0.739491	NA	2.19906	1.90461	1.36789	-2.10738	0.232068	0.00408072
Q96T58_1633	Msx2-interacting protein	SPEN	179.93	T	DSELKT(0.999)PPS(0.986)VGPPSVTVVTLESAPSALEK	KTPESAPENKDSELKTPPSVGPPSVTVVTLE	2	-0.981303	-1.01071	-0.226461	-0.739491	NA	2.19906	1.90461	1.36789	-2.10738	0.232068	0.00408072
P35670_478	Copper-transporting ATPase 2;WND/140 kDa	ATP7B	89.08	S	LPANHAPDILAKS(0.954)PQSTR	TGRLPANHAPDILAKSPQSTRAVAPQKCFLQ	1	-2.2361	NA	-1.80847	-2.02228	0.365592	0.449702	0.0487382	0.288011	-2.31029	0.201619	0.00194744
Q96N67_414	Dedicator of cytokinesis protein 7	DOCK7	193.6	S	MPFAWTAIHLMNIVSSAGS(0.98)LER	AWTAIHLMNIVSSAGSLERDSTEVEISTGER	1	-3.65947	-4.09708	-3.74905	-3.8352	-2.24338	-0.659078	-1.18984	-1.3641	-2.4711	0.180353	0.00697225
Q14980_1728	Nuclear mitotic apparatus protein 1	NUMA1	320.8	S	PQLDLSIDSLDLS(1)CEEGTPLSITSK	QAKPQLDLSIDSLDLSCEEGTPLSITSKLPR	1	-2.33441	-2.38958	NA	-2.362	0.262587	-0.333034	0.63992	0.189825	-2.55182	0.17054	0.00606454
O14497_1184	AT-rich interactive domain-containing protein 1A	ARID1A	365.53	S	SNS(1)VGIQDAFNDGSDSTFQK	PHSQIPPLPGMSRSNSVGIQDAFNDGSDSTF	1	-1.17936	-1.60884	-1.82542	-1.53787	1.24167	0.93026	1.25616	1.1427	-2.68057	0.15598	0.000249398
Q9UEY8_679	Gamma-adducin	ADD3	278.72	S	IEEVLSPEGSPS(0.946)KSPSK	SPEKIEEVLSPEGSPSKSPSKKKKKFRTPSF	1	1.22894	1.7815	NA	1.50522	4.37952	4.55391	4.17705	4.37016	-2.86494	0.137268	0.00141501
Q8N1F7_767	Nuclear pore complex protein Nup93	NUP93	124.68	S	LKGTS(0.99)PSSSSRPQR	TMNILFTQFKRLKGTSPSSSSRPQRVIEDRD	1	0.177887	0.83975	-0.217213	0.266808	4.66817	4.5914	4.18394	4.48117	-4.21436	0.0538705	0.000252049

## Sheet: information of statistical test
p values were determined by unpaired two-tailed t test
