# Supplementary material for: TBC1D23 mediates Golgi-specific LKB1 signaling
Source: Nat Commun. 2024 Feb 27;15:1785. doi: 10.1038/s41467-024-46166-2 (PMC10899256; doi:10.1038/s41467-024-46166-2)
Supplement: Supplementary file 7 — Source Data [file 41467_2024_46166_MOESM7_ESM.xlsx]

## Sheet: Fig1
									siNC			siTBC1D23
								Con	1	1	1	0.660294	1.01014	1.33678
								GS 2h	1.35833	1.90972	1.99228	0.716624	0.862145	1.1613
								GS 4h	1.25977	1.4295	1.74798	0.991186	0.849099	0.9161
								CCCP	1.19178	1.37253	1.36079	0.609209	0.848255	0.935639
																			WT			TBC1D23 KO
																		Con	1	1	1	0.769327	1.01544	0.813815
																		GS 1h	1.62827	2.08765	1.61735	0.76611	1.15593	1.10929
																		GS 2h	1.6472	1.91476	1.71365	1.06723	1.06517	1.25673
			WT			TBC1D23 KO
		Con	1	1	1	0.873279	0.724054	1.10245
		GS 1h	1.78222	1.73372	1.38745	1.08695	0.718829	1.20521
		GS 2h	2.08634	1.43447	1.79567	1.05535	0.729237	1.46568
	Fig.1i
			WT			KO
		48 h	1.88603	1.68946	1.87749	0.839679	0.755511	1.00802
		72 h	1.15385	1.30769	1.18803	0.679359	0.751503	0.811623
		96 h	1.19658	1.4188	1.11111	0.781563	0.649299	0.853707
		120 h	1.34758	1.2792	1.19373	0.442886	0.551102	0.51503
	Fig.1j	WT	KO
		0.714689	0.48017
		0.669492	0.339943
		0.69774	0.505666
			WT			TBC1D23 KO
		Con	1	1	1	1.31084	1.27201	0.531713
		Met	1.95955	2.0138	1.91451	1.89403	1.76042	1.35754

## Sheet: supp. Fig1
S1h		WT			KO
	G1	66.52	64.08	62.51	65.99	64.77	66.65
	S	11.59	10.95	11.12	11.16	12.59	9.7
	G2/M	21.5	24.63	26	21.8	22.36	23.09
			WT			KO
S1i	1i	48 h	2.47419	2.59664	2.46699	2.6164	2.65983	2.60193
		72 h	4.52581	4.29532	4.13685	4.12786	4.45356	4.20024

## Sheet: Fig2
Fig.2a	Con	0	0.019	0	0.02	0.295	0.003	0.018	0.131	0	0.006	0	0.162	0.003	0	0	0.11	0	0.007	0.015	0	0.04	0.009	0.002	0.094	0	0.054	0	0.002	0.249	0.343	0	0.014	0.005	0.057	0.02	0	0.178	0	0	0	0.008	0.231	0.019	0.027	0.496	0.022	0.12	0.145
	GS	0.525	0.445	0.612	0.263	0.1	0.329	0.546	0.673	0.087	0.669	0.386	0.828	0.116	0.185	0.343	0.049	0.711	0.38	0.235	0.442	0.103	0.256	0.469	0.356	0.325	0.203	0.879	0.459	0.462	0.699	0.048	0.161	0.746	0.535	0.427	0.338	0.336	0.294	0.438	0.078	0.043	0.955	0.112	0.028	0.822	0.228	0.903	0.045
Fig.2b	Con	0.382	0.867	0.539	0.636	0.457	0.757	0.893	0.969	0.861	0.684	0.252	0.956	1	0.866	0.798	0.979	0.968	0.824	0.865	0.872	0.893	0.357	0.64	0.936	0.574	0.65	0.993	0.843	0.604	0.863	0.231	0.365	0.682	0.875	1	0.854	0.391	0.423	0.995	0.786	0.411	0.648	0.882	0.683	0.623	0.23	0.778	0.982
	GS	0.971	0.64	0.271	0.903	0.904	0.598	0.417	0.931	0.82	0.514	0.855	0.881	0.998	0.707	0.986	0.417	0.26	0.631	0.724	0.724	0.997	0.666	0.871	0.747	0.979	0.553	0.897	0.549	0.831	0.434	0.818	0.962	0.725	0.483	0.889	0.76	0.386	0.612	0.391	0.305	0.946	0.608	0.912	0.508	0.683	0.99	0.602	0.886
		WT
Fig.2d	Con	0.9383	1.06291	1.02015	1.00826	0.948748	1.04817	1.00869	1.05188	0.936036	0.996626	0.953491	0.977415	0.989902	1.0045	1.0145	0.91761	1.03549	0.907619	0.93121	0.944997	1.07588	1.08807	1.03984	1.0917	1.05954	1.04052	1.02312	1.02543	0.98049	0.983958	0.978834	0.950697	0.965426
	GS	1.32972	1.29436	1.36203	1.29613	1.24243	1.34285	1.43037	1.31444	1.40674	1.37308	1.3419	1.41769	1.37506	1.58144	1.26639	1.15734	1.15003	1.1378	1.20906	1.21697	1.39001	1.46032	1.36772	1.12831	1.32619	1.2104	1.24543	1.31544	0.989942	1.15984	1.21495	1.35025	1.03082	1.04198	1.32691	1.14011	1.39016	1.18801	1.11684	1.15382	1.28138	1.22201	1.33847	1.22904	1.22331	1.04977	1.42123	1.30145
Fig.2e		WT
	Con	0.856021	0.959008	0.925721	1.11561	1.29767	1.28287	0.89223	0.889374	1.09528	1.05687	0.935749	0.717317	1.1656	0.968041	1.04663	0.889278	0.74754	1.28378	1.22781	0.922289	0.838395	1.11087	1.26095	1.3192	0.836152	0.973371	1.25186	0.96152	0.782998	0.761203	1.12562	0.87377	1.04903	0.884938	0.87617	0.962294	0.856959
	GS	1.41816	1.29569	1.25601	1.34098	1.36587	1.49681	1.29563	1.19128	1.35663	1.16449	0.96421	1.09127	0.776958	1.45389	1.11598	0.959984	0.617361	1.49292	1.15397	1.1545	1.02805	1.15027	1.15101	0.957635	1.18964	1.17566	1.2109	1.38333	1.08165	1.43358	1.00651	0.873776	1.38336	1.3344	1.68146	0.880819	1.2671	1.09013	0.862018	1.40972	0.861771	1.35898	0.990729	1.27046	1.29014	1.29368	0.768505	1.30274
Fig.2h
		WT
	CON	0.472516	0.900063	1.21988	1.94112	0.782218	0.447847	0.716115	0.31451	0.815238	0.572947	1.02091	0.700556	0.942626	0.669626	1.1573	2.98233	1.72839	0.945224	0.601931	1.23004	1.45701	0.574893	0.792953	1.04988	0.771089	0.916984	0.588486	1.4481	0.668435	0.937942	1.60702	0.792061	0.999103	0.94427	1.2904
	GS	1.10495	2.57383	2.60809	5.35639	3.49624	0.836955	7.43622	1.46039	2.18594	1.07526	5.97757	0.822641	3.10794	1.81477	1.45369	5.14044	2.75289	22.6627	9.00773	0.918107	1.56876	2.80578	2.16932	7.10197	1.7828	1.14791	3.06565	4.86872	4.55239	0.858878	6.62529	3.03345	1.75375	4.66858
			WT			TBC1D23 KO
		Con	1	1	1	1.0506	0.916019	1.02637
		Met	1.32139	1.33259	1.82485	1.28913	1.29665	1.53147
[truncated: 67 more columns]

## Sheet: supp. Fig2
Fig.S2a
Con	0.94148	0.703119	0.907764	0.879986	0.755996	0.634915	0.767673	0.801148	1.07736	1.09299	0.975421	1.14537	1.03579	1.05687	1.01218	1.07631	1.24128	1.21811	1.1398	1.10189	1.03091	1.18987	1.21377
GS	0.905721	0.849696	0.948083	0.844271	0.891985	0.852032	0.984686	1.14689	0.885621	1.06876	0.884549	0.948838	1.27275	1.05117	1.06268	0.847157	0.866595	1.25835	1.12835	1.00465	1.14966	1.17441	0.973109
Fig.S2b
Con	0.990562	1.02969	1.13355	1.20707	1.03104	1.1414	1.15868	1.03776	0.916111	1.37139	1.09438	0.894711	0.851404	1.16865	0.76762	0.702923	1.05582	1.07456	1.02033	0.99157	1.05689	0.890133	0.963747	1.0097	1.05578	0.887077	0.955325	0.978536	0.96262	0.777602	1.03264	1.00687	0.969025	0.901562	0.929431	1.10798	0.87587
GS	0.922037	0.994681	0.950203	1.09134	1.05616	1.09962	1.0337	0.904795	0.953617	1.04371	0.956962	0.965131	0.989913	0.979804	0.865371	1.00486	0.927394	0.838132	0.758595	0.919956	0.995682	1.0041	0.922995	0.992006	0.859087	1.03778	1.12596	1.05244	1.08665	1.122	0.89145	1.03314	1.08276	1.16702	1.17012	1.07623	1.12461	1.17098
																			Fig.S2e
																			WT			KO
																		Con	1	1	1	1.20702	0.962249	1.25153
																		Met 0.5 mM	1.47823	1.46764	1.20463	1.52804	1.17006	1.31308
																		Met 1 mM	1.39374	1.40965	1.23294	1.79683	1.09633	1.47298
			Vector			LKB1
		Con	1	1	1	1.47159	1.46423	1.3334
		AICAR	1.31408	1.32214	1.06168	1.84684	1.79957	1.42002
											Vector			LKB1
										Con	1	1	1	1.35896	1.12265	1.46341
										AICAR	0.973008	0.934071	0.888732	1.64417	1.43525	1.60679

## Sheet: Fig3
		WT	TBC1D23 KO						WT	TBC1D23 KO
		1	0.674708						1	1.03364
		1	0.48023						1	1.13259
		1	0.550133						1	1.25774
																WT			TBC1D23 KO
															Con	1	1	1	0.903453	0.826435	0.921799
															GS 1h	1.04092	0.858013	1.00114	0.882944	0.887254	0.904105
															GS 2h	1.57831	1.26309	1.17478	1.14385	1.02831	1.03995
Fig.3h
		WT
left pannel	Con	2	1	2	1	1	1	1	2	1	1	1	1	1	1	1	1	2	1	1	1	1	1	1	1	1	1	2	1	1	1	1	1	1	1	1	1	2	1	1	1	1	1	1	2	2	1	1	1
	Met	6	3	4	4	4	3	2	1	2	3	2	1	3	4	4	2	4	2	6	6	3	4	2	6	4	3	4	4	3	3	2	4	4	7	6	4	2	3	5	6	4	1	1	3	5	9	4	3
right pannel		WT
	Con	0.404494	0.3671	0.353864	0.218287	0.215598	0.283199	0.276453	0.206876	0.093723	0.160257	0.128098	1.33621	0.185235	0.222598	0.338779	0.193538	1.63869	0.182007	0.236772	0.164906	0.054211	0.336649	0.267066	0.23359	0.144697	0.257519	0.196087	0.281435	0.573341	0.193437	0.293459	0.226707	0.214521	0.112045	0.224849	0.212514	0.239446	0.269328	0.11227	0.510096	0.184346	0.06863	0.326189	0.256006	0.161421	0.234481	0.166777	0.214412
	Met	0.925979	1.41788	2.10494	1.0857	1.25673	1.30423	0.613756	0.384679	0.378598	0.828859	0.952214	0.583129	0.243587	1.31917	0.401787	0.410752	1.01404	0.494019	1.66345	0.582192	0.472013	0.633887	1.41105	2.6236	1.43339	1.52022	1.46072	1.42552	0.91761	1.18408	1.60944	0.561632	0.614868	1.41611	1.9279	1.43227	1.64581	2.88863	0.337076	1.57084	0.566449	1.43047	1.52543	0.808852	0.162785	0.23427	0.885942	1.28317
[truncated: 201 more columns]

## Sheet: Fig4
FL	△TBC	△Rho	TBC+Rho	514-684
1	1.26063	1.09669	0.094834	1.02935
1	1.12017	1.05923	0.123582	1.15126				514-684	PH
1	1.03741	1.1862	0.08669	1.08264				1	0.94095
								1	1.05306
								1	0.812715
															WT	3K
															1	0.093613
															1	0.212081
															1	0.403999
																		WT	△LFa	4K
																		1	0.296993	0.475471
																		1	0.222774	0.327721
																		1	0.12309	0.195463
	FL	△CRD	△NRD	KD
	1	0.075122	1.03455	0.089069
	1	0.033195	0.795916	0.019758
	1	0.174154	0.908355	0.142616

## Sheet: supp. Fig4
Fig.S4c
	0.949	0.948	0.571	0.826	0.955	0.768	0.91	0.889	0.879	0.854	0.758	0.736	0.832	0.797	0.918	0.857	0.754	0.954	0.881	0.877	0.747	0.824	0.531	0.84	0.919	0.892	0.876	0.906	0.78	0.844	0.861	0.85	0.942	0.925

## Sheet: Fig5
									Con	0.5 h	1 h	2 h	4 h
									1	1.65686	1.64319	2.04626	1.33528
									1	2.42722	2.31391	2.83562	1.25946
									1	1.76269	1.82569	2.17765	1.543
	Con	0.5 h	1 h	2 h	4 h
	1	1.75832	3.02524	2.96352	1.93952
	1	1.33018	1.84916	1.55435	1.1413
	1	2.32742	2.69719	2.8059	1.06464
		Con	AMPK O/E
		1	1.63146
		1	1.80981
		1	1.85467
												Con	AMPK O/E
												1	1.57432
												1	2.25669
												1	2.07003
		Con	AMPK O/E
		1	0.974492
		1	0.982685
		1	0.937645
										Con	AMPK O/E
										1	2.38884
										1	1.9645
										1	2.31836

## Sheet: supp. Fig5
Fig.S5c
	GFP-vector	0.777	0.696	0.654	0.707	0.551	0.73	0.641	0.72	0.77	0.718	0.772	0.666	0.754	0.706	0.744	0.669	0.688	0.769	0.792	0.681	0.706	0.762	0.739	0.685	0.708	0.685	0.773
	GFP-LKB1-CRD	0.686	0.68	0.627	0.772	0.6	0.508	0.497	0.591	0.686	0.621	0.755	0.638	0.513	0.711	0.474	0.555	0.752	0.612	0.629	0.66	0.695	0.573	0.606	0.602	0.675	0.7	0.648	0.693	0.694	0.653	0.594	0.557	0.512	0.548	0.56	0.635	0.559	0.715	0.498	0.563	0.701	0.649
Fig.S5f
	Con	0.646	0.641	0.693	0.847	0.736	0.796	0.765	0.89	0.752	0.757	0.82	0.895	0.841	0.801	0.722	0.775	0.819	0.801	0.73	0.682	0.617	0.792	0.789	0.708	0.679	0.657	0.765	0.685	0.635	0.66	0.732	0.693	0.495	0.697	0.72	0.832	0.898	0.632	0.77	0.875	0.769	0.766	0.702	0.729	0.558	0.853	0.652	0.722
	GS	0.747	0.55	0.713	0.625	0.879	0.746	0.748	0.752	0.757	0.672	0.6	0.532	0.73	0.721	0.636	0.81	0.816	0.727	0.739	0.637	0.578	0.685	0.707	0.679	0.665	0.859	0.691	0.596	0.714	0.459	0.88	0.64	0.498	0.615	0.816	0.826	0.66	0.601	0.561	0.388	0.812	0.862	0.71	0.715	0.888	0.814	0.693	0.63
	Met	0.529	0.58	0.686	0.713	0.635	0.624	0.413	0.543	0.633	0.808	0.676	0.698	0.592	0.62	0.576	0.534	0.585	0.496	0.567	0.459	0.391	0.83	0.335	0.637	0.446	0.603	0.379	0.749	0.754	0.467	0.512	0.672	0.55	0.752	0.583	0.438	0.635	0.592	0.506	0.628	0.64	0.578	0.616	0.557	0.495	0.497	0.723	0.648
Fig.S5h	Con	0.319	0.346	0.436	0.434	0.596	0.55	0.323	0.601	0.294	0.248	0.27	0.368	0.207	0.336	0.278	0.437	0.293	0.175	0.394	0.361	0.412	0.344	0.273	0.511	0.358	0.279	0.208	0.298	0.316	0.396	0.564	0.481	0.375	0.432	0.22	0.583	0.241	0.32	0.21	0.439	0.557	0.167	0.256	0.458	0.356	0.381	0.353	0.331
	GS	0.163	0.094	0.122	0.283	0.245	0.136	0.059	0.289	0.064	0.391	0.318	0.146	0.124	0.182	0.162	0.402	0.413	0.069	0.147	0.246	0.158	0.164	0.181	0.122	0.247	0.057	0.199	0.305	0.291	0.217	0.307	0.188	0.168	0.068	0.139	0.406	0.216	0.234	0.077	0.269	0.234	0.101	0.064	0.348	0.162	0.245	0.126	0.17
	Met	0.1	0.101	0.064	0.309	0.083	0.067	0.035	0.121	0.193	0.294	0.236	0.154	0.498	0.156	0.179	0.231	0.179	0.219	0.435	0.05	0.063	0.057	0.022	0.356	0.184	0.058	0.108	0.107	0.184	0.145	0.362	0.124	0.169	0.041	0.083	0.216	0.06	0.123	0.055	0.27	0.146	0.093	0.016	0.109	0.203	0.187	0.148	0.179
[truncated: 38 more columns]

## Sheet: Fig6
Fig.6a
		WT
	Con	0.035	0.053	0.159	0.027	0.031	0	0.011	0	0.004	0.46	0.114	0.299	0.687	0.339	0	0.045	0	0.039	0.008	0	0.004	0	0.035	0.101	0	0	0.015	0	0.088	0	0.008	0.366	0.474	0.003	0.122	0.217	0	0.153	0.159	0	0	0.008	0.372	0.007	0.146	0.075	0.05	0.034
	GS	0.478	0.032	0.43	0.516	0.281	0.314	0.486	0.565	0.591	0.207	0.022	0.623	0	0.22	0.049	0.159	0.365	0.337	0.067	0.156	0.563	0.175	0.701	0.503	0.338	0.337	0	0.06	0.106	0.625	0.607	0.154	0.272	0.737	0.692	0.178	0.886	0.37	0.276	0.366	0.534	0.836	0.265	0.535	0.6	0.766	0.725	0.885
									WT	KO	KO+L	KO+L-G WT	KO +L-G D194A
									1	0.710229	1.12916	1.7221	1.06125
									1	0.69123	1.52626	4.25825	2.20833
		Vector	WT	3K					1	0.685462	1.50838	3.74702	2.41519
		1	2.07858	0.975809
		1	1.46788	0.824973
		1	1.49955	1.27758
Fig.6e
upper pannel	WT	9	5	7	5	5	4	4	8	4	3	7	9	4	6	4	5	3	2	6	8	2	3	2	8	10	8	3	4	5	3	5	10	9	8	3	1	3	11	4	3	2	10	6	6	6	3	6	4
	KO	2	4	4	6	3	1	5	3	1	1	2	6	1	3	3	2	4	2	1	2	2	2	5	2	1	1	1	1	1	2	2	2	1	4	2	1	2	2	4	4	1	2	4	3	2	3	1	1
	KO LKB1	4	4	2	7	2	3	2	4	1	2	2	4	3	3	4	1	2	4	6	5	3	2	3	2	4	4	3	2	6	3	4	6	6	3	4	8	2	2	2	3	6	4	11	2	1	3	5	6
	KO LKB1-G WT	16	16	14	10	12	5	5	13	7	9	11	10	5	6	8	23	9	9	6	8	11	13	8	8	9	13	14	5	4	14	9	5	8	17	16	10	8	11	6	7	8	10	9	6	11	14	11	9
	KO LKB1-G D194A	2	3	5	6	5	9	4	4	5	6	2	8	11	5	7	2	5	3	1	3	2	3	4	4	8	4	3	1	4	6	1	5	3	2	3	4	7	2	4	5	6	8	4	1	10	4	4	5
lower pannel	WT	1.08172	0.879818	0.54116	0.796816	1.16567	0.787415	0.474501	0.425919	1.19693	0.465336	0.988376	0.440343	0.225268	0.416309	0.550936	0.677947	0.369456	0.360861	0.547002	0.318044	0.142771	0.397117	0.331135	1.29634	1.32193	0.953528	0.692553	0.156652	0.496716	1.0636	1.77535	0.344461	0.88514	0.381479	0.8004	1.39164	0.370316	1.10151	0.181816	1.93283	0.60969	0.434065	0.78266	0.60969	0.434065	0.78266	0.229326	0.494369
	KO	0.183636	1.49461	0.275139	0.204757	0.227926	1.06936	0.31636	0.400389	0.257507	0.170037	0.31513	0.428806	0.097721	0.565153	0.24277	0.319913	0.393712	0.66323	0.384368	0.199032	0.352015	0.411068	0.051905	0.271292	0.205896	0.456869	0.22494	2.06253	0.370883	0.097864	0.363495	0.269214	0.23604	0.249157	1.11938	0.478391	0.167666	0.081665	0.202546	0.263963	0.402362	0.356526	0.388246	1.12581	0.431969	0.384664	0.477686	0.466905
	KO LKB1	0.524641	0.406978	0.349151	0.199769	0.361306	0.492186	0.288448	0.29315	0.062958	0.452481	0.770396	0.338699	0.206152	0.13146	0.11276	0.178042	0.200903	0.269391	0.48058	0.183472	1.51787	0.119541	0.285716	0.186432	0.166573	0.501375	0.605021	0.095025	0.240462	0.425333	0.522537	0.540817	0.199055	0.312987	0.225921	0.433299	0.056047	0.106424	1.54052	0.534888	0.17194	0.434413	0.159336	0.291021	0.194219	1.5994	1.54052	0.534888
	KO LKB1-G WT	1.32857	0.815405	1.06978	0.775957	1.64297	1.45898	1.82045	0.60901	0.25665	0.678753	0.563197	1.47732	0.364939	0.449434	0.709632	1.6141	0.671671	1.00378	1.34188	0.346479	0.4597	1.48523	0.77385	0.482447	1.47347	1.5188	0.772904	0.824806	0.788592	0.702706	0.606817	1.66884	0.879646	0.291583	1.69427	1.09413	0.528483	1.69173	1.75313	1.66391	0.758186	1.99811	1.4153	0.600694	1.72879	1.44504	0.909244	0.54492
	KO LKB1-G D194A	0.180864	0.250727	0.518337	0.68135	0.228122	0.723829	0.257375	0.29834	0.28032	0.509424	1.04781	0.951383	0.806411	2.14935	0.247878	0.306662	0.173059	1.09282	0.721135	0.830188	1.42328	0.254619	0.266497	0.730158	0.15841	0.71834	0.521159	0.250406	2.01438	1.425	0.337511	0.568842	0.829762	0.282101	0.260608	0.675906	0.561993	0.148225	0.399879	0.921974	0.561802	0.838976	0.501433	0.537094	1.02528	0.575181	0.949813	0.522924
[truncated: 149 more columns]

[truncated: 3 more sheets: Fig.7, Fig.8, supp. Fig6]
